# Supplementary material for: Physiotherapy under pressure: A cross-sectional study on the interplay between perfectionism, moral injury, and burnout
Source: PLoS One. 2025 Feb 3;20(2):e0299173. doi: 10.1371/journal.pone.0299173 (PMC11790081; doi:10.1371/journal.pone.0299173)
Supplement: S1 File — (XLSX) [file pone.0299173.s002.xlsx]

## Sheet: Biggs et al 2024
physioarea	employer	hoursperweek	hoursoutsideofcontract	howmanyhoursoutside	howmanypatientsperday	currentqualificationlevel	banding	howlonghaveyouworkedinyourcurrentposition	gender	age	ethnicity	P1SelfO	P2SelfO	P3SelfO	P4SelfO	P5SelfO	P6SocO	P7SocO	P8SocO	P9SocO	P10SocO	P11OO	P12OO	P13OO	P14OO	P15OO	MI1	MI2	MI3	MI4	MI5	MI6	MI7	MI8	MI9	M10	MIQ	B1	B2	B3	B4	B5	B6	B7	B8	B9	B10	B11	B12
1	1	37.5	1	1	4	1	5	1	1	1	4	6	6	4	3	6	5	5	7	6	7	5	6	5	2	2	1	6	7	4	1	2	2	1	4	7	3	4	3	2	4	4	4	5	5	5	5	4	2
3	1	26	1	#NULL!	#NULL!	1	7	6	1	7	4	6	5	5	6	5	4	3	2	2	4	6	5	4	4	2	6	7	5	5	1	1	3	3	1	1	2	3	3	3	3	2	3	2	2	2	2	1	3
4	1	45	1	7.5	#NULL!	2	9	4	1	6	4	1	3	1	1	2	1	1	1	1	1	1	1	4	2	1	1	1	1	3	1	1	1	1	1	4	1	3	1	3	1	2	2	3	3	2	3	2	1
5	6	37.5	1	4	18	1	7	3	2	4	4	4	5	2	2	6	6	2	2	2	2	2	5	4	3	2	2	2	6	7	4	2	5	5	1	7	4	4	3	5	3	5	4	4	4	4	4	4	4
2	2	20	1	#NULL!	1	1	1	2	1	4	1	1	6	7	7	3	1	3	6	6	7	3	2	6	2	1	5	2	1	1	2	1	2	1	1	2	3	3	2	3	1	3	3	3	3	3	3	2	1
2	4	60	1	15	7	2	2	1	1	2	4	6	7	5	6	6	6	6	2	3	4	6	6	7	5	6	2	5	1	1	4	6	6	5	1	7	4	5	4	4	2	5	4	4	4	5	4	3	2
3	7	30	1	#NULL!	4	1	7	3	1	6	4	5	6	5	4	5	6	6	2	3	5	4	4	2	3	1	4	6	6	7	3	1	3	2	1	1	2	4	3	3	3	4	3	3	3	3	3	3	2
6	1	22.5	1	0	6	1	6	4	1	3	4	1	1	1	1	2	5	3	2	2	2	1	5	4	2	1	2	2	3	2	3	2	2	2	2	4	1	4	3	3	3	4	2	2	3	2	2	2	1
7	1	37.5	2	#NULL!	#NULL!	2	5	2	2	1	4	5	5	5	4	4	6	5	5	3	1	4	6	6	5	2	1	4	2	2	1	1	2	2	1	6	1	5	3	4	4	5	5	3	3	2	3	2	1
7	1	37.5	2	#NULL!	#NULL!	1	5	4	1	4	4	2	5	2	2	6	3	3	3	6	3	4	4	2	5	2	6	2	5	5	6	2	3	2	2	3	3	3	1	2	3	1	1	3	2	1	1	2	3
7	1	37	1	#NULL!	5	2	5	2	1	2	4	6	6	5	6	7	5	4	3	5	7	4	4	2	5	2	3	7	7	3	2	3	3	7	1	7	5	3	4	5	4	4	4	5	4	4	5	5	2
8	1	4	1	#NULL!	16	6	8	5	1	5	4	6	6	5	5	7	6	6	6	6	6	4	6	4	4	2	5	5	4	4	4	2	4	2	1	4	3	4	4	4	4	3	3	2	2	2	2	2	3
9	4	50	1	#NULL!	#NULL!	1	3	3	2	4	4	4	5	5	5	6	6	6	5	6	7	2	2	1	1	1	5	4	4	2	3	6	6	5	1	7	3	5	5	5	5	5	5	5	5	5	5	5	5
10	1	37.5	1	#NULL!	#NULL!	2	6	4	1	2	4	6	7	6	5	6	5	3	5	5	4	5	6	5	3	3	4	7	3	3	2	2	3	2	2	4	1	3	2	2	2	2	2	1	1	1	2	2	2
6	1	32	2	#NULL!	4	5	8	6	1	7	4	5	7	4	5	7	6	6	3	5	5	3	4	2	2	2	7	4	2	5	2	2	2	1	1	2	2	4	4	4	3	4	4	3	3	4	4	2	3
10	1	37.5	1	#NULL!	#NULL!	2	8	3	1	5	4	6	6	5	3	6	6	6	2	3	7	2	5	2	2	2	5	6	7	6	2	1	5	7	1	7	3	5	5	5	5	5	5	4	3	3	3	3	2
11	8	40	1	#NULL!	#NULL!	2	9	6	2	6	4	5	6	5	5	5	6	5	4	4	5	4	4	5	4	4	6	2	2	3	4	2	5	3	1	6	3	5	4	5	4	4	5	3	3	3	3	3	3
12	1	30	1	#NULL!	#NULL!	1	7	4	1	4	4	1	2	2	1	3	4	5	2	2	5	1	5	2	1	1	2	6	6	5	2	2	2	2	1	7	3	5	5	5	5	5	5	4	4	4	4	3	3
13	5	55	1	20	#NULL!	2	4	6	1	7	4	2	6	1	2	6	7	6	2	2	7	2	2	4	1	1	6	6	4	2	2	2	6	3	1	6	3	5	5	5	5	5	5	5	4	5	4	4	1
11	1	42	1	5	#NULL!	2	9	5	1	5	2	4	2	1	1	5	7	5	1	2	6	2	5	5	2	2	6	1	4	5	5	2	2	2	1	7	3	5	4	4	4	5	4	3	4	4	3	3	3
4	1	37.5	2	#NULL!	#NULL!	2	8	4	1	6	4	4	5	4	6	6	2	1	2	2	2	4	6	4	3	5	1	1	4	4	4	1	2	1	1	7	1	2	1	2	1	1	1	2	1	2	2	2	1
14	1	22.5	1	1	10	1	7	5	1	4	4	6	7	6	7	6	7	7	2	3	4	6	6	6	6	6	3	3	3	3	2	2	3	2	1	7	1	5	3	5	5	5	5	2	2	2	3	2	2
2	2	40	1	1	13	1	12	5	2	6	4	5	5	3	3	6	4	4	2	5	5	2	3	2	2	2	2	5	3	2	2	5	4	4	2	6	2	4	4	3	4	4	4	3	3	3	3	2	2
2	1	37.5	1	2	10	2	7	4	2	4	4	6	6	6	6	6	7	7	5	5	4	6	6	7	7	7	3	7	7	6	1	2	4	5	4	7	3	4	3	3	5	5	4	3	3	3	4	3	4
5	1	40	1	1.5	21	2	12	3	1	4	1	7	7	7	6	7	7	2	4	2	2	2	6	4	2	5	4	6	7	6	2	2	2	1	1	7	1	3	3	3	3	4	4	3	3	2	2	3	2
14	1	37.5	2	#NULL!	#NULL!	2	5	3	1	2	3	7	6	6	7	6	7	6	6	6	7	6	7	7	5	6	6	7	4	4	6	2	6	3	1	2	2	4	3	4	4	4	4	4	4	3	3	5	5
14	1	37.5	1	5	8	1	6	6	1	4	4	6	7	5	6	7	6	4	2	6	3	3	6	5	5	1	6	5	6	2	2	1	4	1	1	7	2	4	3	5	5	4	5	2	3	1	2	1	3
15	1	21.5	1	20	10	3	7	6	2	5	4	7	7	7	7	7	7	7	3	3	5	5	5	2	5	6	7	6	7	5	2	6	3	7	1	7	4	4	4	5	5	3	3	5	4	2	5	3	1
6	1	40	1	2	10	1	5	3	1	1	4	7	7	7	7	7	6	6	7	6	4	6	7	7	7	5	2	7	5	5	5	2	2	5	2	6	2	5	3	3	3	4	3	2	2	2	2	2	4
16	1	30	2	#NULL!	#NULL!	2	6	1	1	2	4	5	5	5	6	6	6	5	3	4	6	3	5	5	4	3	3	6	6	7	4	2	5	4	3	4	3	5	5	5	5	4	3	3	4	4	4	3	3
10	1	#NULL!	1	#NULL!	#NULL!	1	8	3	1	5	4	3	3	2	2	4	5	5	5	4	6	3	4	3	2	2	5	5	3	2	4	3	4	2	1	7	2	4	2	4	5	4	4	2	3	2	4	2	3
10	1	43	1	5	#NULL!	1	7	4	1	3	4	6	6	4	6	7	6	5	5	4	4	5	5	5	2	3	4	6	2	2	2	3	3	2	1	6	3	5	5	5	5	5	4	4	3	2	2	2	3
16	1	32	1	3	5	2	7	4	1	4	4	6	6	6	6	6	7	6	3	5	5	7	6	5	7	6	6	7	6	6	3	3	6	5	4	4	4	5	4	5	5	5	4	4	4	4	4	4	3
2	1	45	1	7.5	12	1	5	2	1	1	4	5	6	3	5	4	6	4	3	4	5	5	6	6	5	3	3	2	5	3	3	3	4	5	1	7	2	4	3	4	4	3	3	4	5	5	5	5	4
Burns and Plastic surgery	1	37.5	1	#NULL!	#NULL!	2	7	6	1	4	4	5	6	6	6	6	7	6	5	5	4	6	5	3	3	2	2	2	2	2	1	2	4	1	4	4	1	3	2	2	2	2	3	2	2	2	2	2	1
2	1	40	1	3	12	2	6	4	1	3	4	7	7	6	6	7	5	6	6	6	5	7	7	5	5	2	2	2	6	4	2	3	2	3	1	7	4	5	5	5	5	5	5	3	4	4	4	4	3
14	1	37.5	2	#NULL!	#NULL!	1	7	1	1	2	4	2	3	3	3	5	5	4	3	2	5	4	5	5	4	3	2	5	4	5	2	3	3	2	1	4	2	4	4	5	3	5	3	4	4	4	3	3	3
10	1	37.5	1	3	12	2	6	4	1	3	4	7	7	6	6	7	6	6	7	7	6	6	6	5	5	5	6	5	6	6	1	1	2	2	2	7	4	4	4	4	4	4	4	3	3	3	4	3	3
11	9	3	2	#NULL!	7	2	7	4	1	6	4	7	7	6	7	6	7	7	6	6	7	6	7	3	7	6	6	6	6	2	4	1	3	6	1	7	5	5	2	1	2	5	5	3	2	2	2	3	1
8	1	47.5	1	10	25	1	7	3	1	2	4	5	7	7	6	7	7	6	2	3	2	5	5	3	3	5	6	7	6	6	4	2	6	5	6	4	5	5	2	5	5	5	5	1	5	2	2	2	3
2	1	37.5	1	5	12	1	7	4	1	3	4	7	7	7	7	7	6	6	4	4	6	6	6	7	7	6	4	7	6	7	2	1	4	7	4	4	3	5	5	5	5	5	4	4	4	4	4	4	4
23	1	50	1	12.5	16	2	9	5	2	6	4	3	3	2	2	4	5	4	3	3	5	3	4	3	5	5	5	4	5	3	1	2	3	2	1	4	2	3	2	4	1	3	2	1	2	1	1	1	1
19	1	37.5	1	#NULL!	3	1	8	5	1	6	4	5	6	2	5	6	2	1	1	3	2	5	7	5	2	2	5	4	1	1	2	2	2	1	1	4	1	4	3	3	3	4	4	1	1	2	2	2	3
10	1	40	1	2.5	10	2	5	1	1	2	4	7	7	7	6	7	7	6	5	6	5	6	6	5	5	3	3	6	2	1	1	2	3	1	1	7	3	4	3	4	4	3	3	1	3	3	2	1	1
7	1	30	1	8	8	1	5	4	1	3	4	6	6	6	6	6	5	4	3	5	4	4	3	2	2	2	2	5	2	6	2	1	5	3	1	7	3	3	3	3	2	2	3	4	4	4	4	4	1
14	1	37.5	1	3	#NULL!	1	5	3	1	2	1	6	6	5	5	7	6	6	7	6	7	5	5	5	5	5	5	5	6	5	5	3	3	3	2	6	3	4	4	5	2	4	4	3	3	3	3	1	3
14	1	32	1	2	6	2	8	5	1	5	4	6	6	6	5	5	4	4	2	3	2	5	5	6	5	4	4	2	2	5	2	2	4	2	1	7	1	4	2	3	2	3	2	3	3	2	2	2	2
6	1	32	2	#NULL!	10	1	8	1	1	7	4	2	2	1	2	2	6	6	1	1	1	1	2	1	1	1	6	6	6	2	1	2	4	2	2	4	1	3	1	3	2	1	1	2	2	1	1	1	1
6	1	37.5	2	#NULL!	5	1	7	6	2	5	4	6	5	4	4	6	7	6	4	4	5	5	4	4	5	6	4	4	4	5	2	1	5	3	2	4	1	4	4	4	5	4	4	4	5	5	5	5	2
2	2	15	2	#NULL!	6	1	6	2	1	1	4	5	4	5	6	2	4	2	2	5	4	3	6	6	5	5	5	4	4	2	2	2	2	2	1	4	2	4	5	5	4	4	3	2	3	3	3	2	1
10	1	38	1	8	8	1	6	3	1	2	4	6	6	2	5	6	6	2	6	5	3	5	6	2	2	2	2	2	5	2	6	2	2	2	2	5	1	3	3	2	3	2	2	2	1	1	1	1	3
2	1	40	1	2.5	7	1	7	3	1	3	4	7	7	7	7	7	7	7	7	7	7	5	5	4	3	3	2	7	7	6	2	3	3	3	1	7	2	4	4	3	3	3	3	3	3	4	4	4	3
6	1	37.5	1	5	10	1	7	5	1	3	4	7	7	6	6	6	7	6	6	6	6	6	6	6	2	2	7	6	6	6	2	3	3	1	1	5	3	4	3	4	4	3	2	2	3	1	2	2	1
Critical care	1	47	1	10	4	1	8	1	1	3	4	2	3	2	2	6	7	5	3	6	7	6	6	6	5	2	4	6	6	6	2	2	2	6	2	7	3	5	4	4	5	5	4	1	3	2	2	2	3
13	5	45	1	10	#NULL!	2	13	3	1	2	4	6	6	5	5	6	7	6	2	6	7	5	3	5	5	3	6	4	7	6	6	2	6	3	1	7	3	5	4	5	4	5	4	3	4	3	3	3	4
11	1	30	1	#NULL!	5	Current PhD candidate	8	6	1	4	4	4	6	2	2	5	4	2	2	2	4	2	5	6	2	2	1	4	2	1	2	1	2	1	1	2	1	5	5	5	5	5	5	3	4	3	3	3	1
9	3	18.75	1	2	10	1	6	6	4	7	3	6	6	6	6	7	6	6	6	6	6	5	6	2	3	5	5	7	6	6	2	3	5	2	1	4	3	4	5	5	5	5	3	4	3	3	3	2	1
1	1	34	1	4	#NULL!	1	8	4	1	7	4	5	5	5	2	6	5	3	5	2	5	2	2	2	2	1	1	2	2	1	1	1	2	1	1	4	1	3	2	3	1	3	1	2	3	2	2	1	1
8	1	37	1	7.5	6	1	6	3	1	2	4	7	7	5	6	3	2	2	2	5	2	5	5	2	2	2	2	2	2	1	2	5	4	1	1	7	2	5	3	4	3	4	4	1	2	2	2	2	1
8	1	37.5	1	10	6	2	7	3	1	3	3	5	5	5	5	4	6	6	1	5	5	3	3	5	3	5	5	5	3	3	3	4	4	5	4	4	3	4	4	3	4	4	4	3	4	4	3	3	2
2	1	40	2	#NULL!	1	2	7	3	2	5	4	6	5	5	3	3	4	6	3	3	4	6	6	6	5	6	4	5	5	4	3	3	4	3	3	4	2	5	4	3	5	4	4	3	4	4	4	3	3
13	5	50	1	15	#NULL!	3	13	6	2	6	1	5	5	4	4	4	6	6	2	5	3	4	4	5	3	3	3	4	5	7	5	2	4	3	1	7	2	5	5	5	4	5	5	4	4	4	4	3	3
2	10	40	1	5	12	1	7	1	2	2	4	6	6	5	5	6	3	5	2	2	3	2	5	5	2	2	2	2	6	5	2	2	3	5	1	7	2	3	3	3	2	2	3	3	3	3	3	3	3
2	1	3	2	#NULL!	18	2	8	6	1	6	4	3	3	2	2	3	2	2	2	2	4	2	3	2	2	2	2	5	2	2	2	1	4	1	1	6	1	4	2	3	1	2	1	3	3	2	2	2	1
6	1	37.5	1	#NULL!	6	2	5	1	1	2	4	7	6	7	6	7	6	6	3	3	5	2	5	2	2	2	2	6	6	6	2	2	2	2	2	6	1	5	4	4	3	4	4	4	4	4	4	3	1
2	10	43.5	2	#NULL!	12	2	6	2	1	2	4	6	6	6	6	7	6	6	1	4	3	5	5	5	3	1	3	7	6	6	2	4	4	2	2	4	4	5	3	4	3	3	3	2	3	3	3	2	2
10	1	37.5	2	#NULL!	#NULL!	1	6	3	1	2	4	6	7	5	4	6	4	2	2	2	2	4	6	5	2	1	5	2	2	1	1	2	2	3	4	4	2	5	5	5	5	5	3	2	1	1	1	3	1
28	1	37.5	2	#NULL!	8	2	7	4	2	3	4	7	7	7	7	7	6	6	5	7	7	7	7	7	7	7	6	6	6	6	2	3	5	5	1	7	3	4	4	4	5	4	4	3	4	3	3	3	3
2	11	39	1	#NULL!	13	2	6	3	1	2	4	6	7	5	6	6	5	4	2	4	3	6	4	4	5	4	2	6	6	6	2	3	5	2	1	4	2	4	3	4	3	3	4	2	3	2	2	3	2
2	1	40	1	10	8	7	7	5	2	3	4	6	7	7	6	7	7	4	7	7	7	6	7	7	6	5	7	4	5	2	3	3	5	2	1	7	3	4	3	3	4	3	3	2	2	2	2	3	2
2	1	37.5	1	#NULL!	17	3	9	3	2	5	4	5	5	4	5	5	5	5	4	5	4	4	5	4	4	5	2	4	1	1	1	2	4	1	1	7	1	1	1	1	1	1	1	1	1	1	1	1	1
29	1	40	1	10	#NULL!	1	5	4	1	5	4	2	2	1	2	6	7	4	6	3	7	3	5	3	2	1	5	3	6	7	4	1	2	3	4	6	3	5	3	5	4	4	4	4	4	4	4	4	3
15	1	22.5	2	#NULL!	4	1	7	5	1	4	4	6	6	4	5	5	5	4	4	5	4	5	5	5	5	5	1	2	2	2	1	3	4	4	4	4	1	4	3	3	3	3	4	4	4	3	3	2	1
Post covid	1	37.5	2	#NULL!	4	1	7	3	1	4	4	5	5	3	3	1	7	7	2	5	5	4	4	6	3	5	4	4	5	6	2	3	2	3	1	7	1	5	3	3	2	3	3	5	5	5	5	5	5
26	1	30	1	3	4	1	6	2	1	3	4	5	5	3	3	6	7	5	2	3	6	5	6	5	3	2	2	2	5	1	1	1	2	1	1	7	1	3	1	1	1	1	1	1	1	1	1	1	1
13	12	#NULL!	2	#NULL!	#NULL!	2	13	6	1	7	4	4	5	3	2	4	5	4	2	2	5	4	4	2	2	2	4	5	2	2	3	2	2	2	1	7	3	4	3	3	3	2	2	2	2	2	2	2	3
ED	1	43	1	5	34	2	8	5	1	7	4	6	7	6	6	7	7	6	4	6	4	5	4	4	4	4	3	1	1	1	1	3	4	4	1	7	3	4	4	4	3	4	4	3	3	3	3	3	2
22	1	37.5	1	#NULL!	#NULL!	3	7	4	1	6	4	3	1	1	1	3	3	1	1	1	1	2	2	2	2	2	1	5	5	2	2	2	4	2	1	7	1	3	1	1	1	1	1	3	3	2	2	2	2
2	1	22.5	2	#NULL!	12	2	6	3	1	4	4	6	6	5	6	6	7	6	4	6	5	5	5	2	3	3	5	6	6	6	2	2	5	5	4	4	3	4	4	4	5	3	3	4	5	4	4	5	2
1	1	37.5	2	#NULL!	4	2	6	3	1	2	4	4	5	5	2	5	5	1	1	1	5	2	2	2	2	1	1	2	2	6	2	2	2	4	1	7	4	5	4	4	5	5	3	4	4	4	4	4	2
10	1	37.5	2	#NULL!	10	2	7	2	1	4	4	6	6	4	2	6	6	4	2	5	1	2	5	6	2	2	3	1	2	4	1	2	1	1	1	4	1	3	3	3	2	2	2	2	2	2	2	2	2
2	1	20	1	4	14	2	8	5	1	5	4	6	6	5	5	5	4	5	4	5	5	4	3	4	3	5	2	6	4	5	2	2	4	6	2	6	4	3	4	4	4	5	5	4	4	4	4	3	2
13	12	#NULL!	1	#NULL!	#NULL!	3	12	6	2	7	4	3	2	1	1	2	2	2	2	2	5	2	2	2	1	1	6	1	1	1	3	2	2	1	1	7	1	5	4	5	5	5	5	4	5	4	5	4	3
2	12	60	1	15	#NULL!	4	4	2	2	7	4	6	6	5	5	6	6	5	4	5	4	5	5	6	5	5	2	4	4	5	2	2	4	2	1	7	1	3	2	3	3	3	2	3	4	3	2	2	3
15	13	28	1	#NULL!	3	2	7	6	1	7	4	6	6	5	6	6	5	2	4	4	6	3	5	2	2	2	3	7	6	7	2	1	5	2	1	7	3	5	4	4	4	4	4	4	3	3	4	3	2
13	5	#NULL!	2	#NULL!	#NULL!	2	12	4	1	3	4	3	4	1	4	6	6	6	5	4	3	4	5	6	4	2	4	5	6	6	2	3	2	2	1	4	2	4	4	4	2	3	3	2	3	3	3	3	3
5	1	40	1	10	1	2	12	2	1	6	4	2	7	2	2	7	5	5	4	5	4	4	5	2	3	1	5	2	5	3	4	2	4	5	1	7	2	5	3	4	3	3	4	4	4	5	5	4	3
Learning disabilities	1	27	1	2	1	3	7	5	1	5	4	1	1	7	5	3	5	1	3	1	2	5	7	2	2	2	2	1	5	6	1	1	2	1	1	7	1	5	3	2	1	3	1	2	3	2	3	1	1
Specialist facial therapy	1	#NULL!	1	#NULL!	#NULL!	6	8	6	1	5	4	5	5	5	5	6	6	6	5	6	6	5	5	5	5	5	4	2	2	2	2	2	3	1	2	4	2	4	4	4	4	4	4	3	3	3	3	3	2
Acute paediatrics	1	37.5	1	#NULL!	#NULL!	2	8	5	1	5	4	5	6	5	5	5	5	6	4	4	4	4	4	4	4	4	7	1	4	1	4	3	5	3	3	5	5	5	5	5	5	5	5	3	4	3	3	3	3
neurology	1	37.5	2	#NULL!	6	2	8	4	2	4	4	6	7	5	3	4	4	6	1	3	5	5	6	7	2	2	6	2	2	5	3	1	1	1	1	4	1	3	2	2	3	2	2	3	3	3	3	3	3
Strategic role	3	40	1	10	#NULL!	1	7	2	1	6	4	5	4	4	4	6	6	2	4	5	4	5	4	2	5	5	6	5	5	7	2	2	2	3	1	1	1	4	3	4	3	3	3	3	3	3	3	3	2
gait analysis	1	37.5	2	#NULL!	2	3	7	4	1	4	4	3	6	3	2	3	3	2	1	2	3	3	3	1	2	1	2	2	2	2	2	1	3	2	1	7	1	2	3	2	1	2	3	4	2	2	2	2	1
Orthopaedics, Msk & Rheumatology triage and treatment services	1	40	1	6	#NULL!	5	10	6	1	7	4	5	5	5	5	6	5	5	1	2	5	2	2	2	2	2	6	7	5	7	1	3	3	3	1	7	4	3	4	2	3	4	4	4	4	4	4	4	4
Msk	1	37.5	1	4	#NULL!	2	9	4	1	5	4	6	6	5	5	6	6	6	2	3	4	2	5	5	2	2	3	5	2	4	2	2	2	2	1	7	2	3	2	4	3	3	3	3	3	3	3	3	3
ICU	1	30	1	4	15	2	7	5	1	4	4	4	6	3	3	3	5	4	2	1	7	3	5	4	2	2	6	6	6	6	5	5	1	5	4	6	2	5	3	5	4	5	5	4	4	4	4	4	5
Private practice & HEI	12	30	1	15	5	3	7	4	1	5	4	5	5	5	6	7	6	5	4	5	5	6	6	3	5	5	5	1	5	4	2	2	3	2	1	7	2	5	3	4	3	4	3	4	4	3	3	3	3
Paediatric ICU	1	15	1	2	7	2	7	6	1	7	4	4	4	4	4	4	2	2	2	2	2	2	5	2	2	2	5	2	2	2	1	1	4	2	1	6	1	2	2	3	4	1	2	2	3	3	3	3	1
MSK FCP	1	26.25	1	3	10	2	7	4	1	7	4	4	7	6	7	7	4	6	3	5	4	2	5	1	2	2	6	6	6	1	5	1	5	1	1	6	3	4	2	3	2	3	2	4	4	4	4	3	1
APP community sector	1	22.5	1	#NULL!	13	2	7	4	1	7	4	3	5	2	2	6	4	2	2	2	3	2	2	1	1	1	2	1	2	4	4	2	4	2	1	7	1	3	3	3	3	3	3	2	2	1	1	1	1
management	1	#NULL!	1	6	#NULL!	2	9	4	1	7	4	6	6	3	5	6	6	6	3	5	6	3	6	5	3	3	5	4	4	5	1	2	4	6	2	6	3	5	5	5	5	4	4	5	5	5	5	5	3
Musculoskeletal Physiotherapy and Sports Medicine in Elite Level Sport	4	#NULL!	1	35	10	2	7	3	2	6	4	6	6	4	4	6	5	6	2	2	1	4	5	2	2	5	5	2	1	2	5	2	4	1	4	4	5	3	1	3	5	3	3	1	1	1	1	2	5
6	1	32	1	3	8	3	8	6	1	6	4	2	2	2	2	5	7	6	1	5	4	2	2	2	2	2	5	2	2	2	3	2	3	2	1	4	1	4	2	4	3	2	1	3	2	1	2	1	1
respiratory	1	30	1	#NULL!	#NULL!	1	7	4	1	6	4	2	2	3	3	5	6	3	3	2	5	2	2	2	1	3	2	2	2	2	2	4	5	3	2	4	1	3	3	4	3	3	3	4	3	4	3	4	2
Musculoskeletal	2	70	2	#NULL!	8	1	12	5	1	4	4	5	7	5	5	7	5	5	7	7	7	6	6	5	7	5	6	6	6	7	1	2	3	4	4	4	1	3	3	3	2	3	2	2	3	2	2	2	1
Neurorehabilitation	1	18.75	1	#NULL!	2	2	8	5	1	5	4	5	4	3	5	5	4	4	4	4	4	3	5	2	2	2	2	6	3	2	1	2	3	2	1	4	2	2	2	3	3	2	3	4	3	3	3	3	4
Acute respiratory surgery	1	40	1	2.5	4	2	7	4	1	3	4	6	7	6	6	7	7	7	2	5	5	6	6	5	5	4	2	2	6	2	2	2	3	5	4	6	2	5	4	4	3	4	4	2	2	3	3	3	1
Msk orthopaedic	1	22.5	2	#NULL!	10	1	7	6	1	5	4	5	6	6	6	6	6	6	5	6	6	6	6	6	6	6	5	6	6	4	4	2	5	5	2	4	3	4	4	4	4	4	4	4	4	3	3	3	2
Chronic Pain	1	4	1	2.5	10	2	8	4	1	5	4	6	5	6	5	6	6	6	5	5	7	5	6	2	2	4	3	2	2	2	2	2	4	2	2	6	2	5	4	5	4	4	4	2	4	2	3	2	3
8	5	37.5	1	#NULL!	#NULL!	3	4	1	1	5	4	7	7	7	7	7	6	5	4	4	4	5	4	1	5	5	1	1	1	1	1	1	4	1	1	7	1	2	2	2	1	1	1	2	3	2	2	2	1
PICU	1	40	1	#NULL!	#NULL!	1	6	5	1	4	4	7	7	7	7	7	7	6	4	5	5	7	7	7	7	7	4	6	7	7	2	2	7	6	1	7	5	5	5	5	5	5	5	2	3	3	3	3	4
Childrens Physiotherapy	1	37.5	1	3	3	2	6	1	1	2	4	6	6	5	5	6	7	6	6	6	7	6	5	5	4	4	4	3	3	2	2	2	3	4	1	7	3	5	5	5	5	5	5	4	4	4	4	4	2
Falls prevention & vertigo management. Outpatients and community visits. Community Trust	1	#NULL!	2	#NULL!	#NULL!	2	7	6	1	7	4	6	6	5	5	7	6	5	5	6	7	6	6	2	2	1	1	1	5	1	2	1	2	2	1	2	2	5	3	4	2	4	3	4	4	4	4	3	3
2	1	37.5	1	#NULL!	12	2	9	6	2	7	4	6	6	6	6	7	6	3	2	6	4	6	6	2	5	5	2	2	3	2	2	1	4	1	1	7	2	3	1	1	1	1	1	1	1	1	1	1	1
Paediatric Physiotherapy	1	37.5	1	#NULL!	#NULL!	1	7	5	1	5	1	6	7	6	5	7	6	6	6	6	6	6	6	7	5	4	6	7	7	7	3	2	4	4	4	4	4	5	5	5	5	5	5	5	5	5	5	5	2
Musculosksletal, research and education	14	60	1	25	#NULL!	3	4	6	1	7	4	3	5	2	2	5	6	2	2	2	6	2	4	5	1	1	2	3	2	2	2	1	2	2	1	2	2	5	1	5	3	4	4	4	2	2	2	3	2
FCP and orthopaedic triage	10	43	1	1	17	2	8	4	2	5	4	5	6	5	5	7	6	6	5	5	5	5	5	3	3	3	2	4	6	6	3	6	6	5	5	6	3	5	5	5	5	5	5	5	5	5	5	5	5
Community Rehab	1	#NULL!	2	#NULL!	4	1	7	3	1	5	4	5	6	5	5	6	4	4	2	2	2	3	5	4	3	2	2	4	4	5	3	3	4	2	2	4	2	3	2	3	3	3	3	2	3	2	2	2	1
Children's Physiotherapist	1	37.5	2	#NULL!	8	2	5	2	1	1	1	6	5	6	3	5	4	5	6	5	7	4	6	7	5	5	5	5	5	4	1	1	1	1	2	1	3	4	3	3	2	1	3	3	3	2	2	3	2
2	1	30	2	#NULL!	12	1	8	4	1	4	4	5	6	5	5	3	5	5	2	3	2	4	6	5	3	5	5	4	3	4	2	2	3	2	2	4	1	3	2	3	3	2	2	1	3	3	3	3	2
Community Paediatrics	1	37.5	1	#NULL!	4	2	8	1	1	6	4	6	7	6	7	7	6	6	6	6	5	4	5	4	2	2	4	2	2	2	2	2	2	2	1	4	2	3	4	3	3	2	3	3	3	3	3	1	1
2	3	30	2	#NULL!	#NULL!	1	6	4	1	5	4	6	6	6	6	6	6	5	5	5	6	6	6	6	5	3	1	4	6	6	6	5	5	4	1	7	3	4	4	5	4	5	4	4	4	4	4	3	1
FCP musculoskeletal physio	1	21	2	#NULL!	20	1	7	2	1	4	4	7	7	6	6	5	5	4	2	4	3	7	5	5	6	2	4	1	1	4	2	3	4	2	1	4	1	5	5	5	5	5	3	3	3	3	3	1	2
Intermediate care/community	1	30	1	2	#NULL!	1	7	6	1	5	4	5	3	3	2	5	5	5	2	2	2	3	4	4	2	2	6	2	5	3	2	2	3	4	1	7	2	4	3	4	3	3	4	3	4	3	3	3	1
Pain Management (community-based)	1	30	1	5	6	2	8	4	1	7	4	7	7	6	5	7	4	2	2	2	5	5	5	2	1	1	5	6	3	2	2	1	2	2	1	4	2	3	2	4	4	3	1	3	3	1	1	1	3
Neuro	1	30	1	2	12	2	7	5	1	6	4	1	2	1	1	2	2	1	1	2	2	2	4	5	2	1	5	1	5	2	3	3	3	4	1	6	1	5	3	3	4	5	5	3	3	3	3	2	3
Community, team lead	1	40	1	#NULL!	#NULL!	1	7	4	1	5	4	6	7	6	6	5	7	7	6	6	6	7	7	7	6	6	7	4	4	5	2	2	6	5	1	7	4	5	5	5	5	5	5	5	5	5	5	5	4
Vestibular Rehabilitation	1	30	1	#NULL!	2	3	8	5	2	5	4	6	6	5	5	5	5	6	4	3	3	5	5	5	6	6	1	1	1	2	3	3	4	3	1	7	2	4	2	3	4	4	3	2	2	1	2	2	1
private musculoskeletal	2	50	1	#NULL!	#NULL!	1	12	6	1	6	4	7	7	7	7	7	6	6	3	3	3	4	4	6	6	4	4	4	5	4	3	2	2	2	1	4	2	5	3	4	2	3	2	2	2	2	2	2	1
Paediatrics (part time role) and research (Bradford Institute of Health Research)	1	#NULL!	1	#NULL!	#NULL!	2	7	6	1	7	4	5	6	5	6	6	4	5	4	4	4	5	5	4	4	3	4	5	7	6	2	2	4	4	1	4	3	5	4	4	5	4	4	4	4	4	4	3	2
Paediatric	1	28	2	#NULL!	#NULL!	1	6	5	1	4	4	2	6	2	2	7	2	4	2	2	2	2	1	1	1	1	5	4	5	1	2	7	2	2	1	3	3	5	5	5	5	5	5	5	5	5	5	5	2
2	1	45	1	7	#NULL!	2	9	2	2	7	4	2	5	3	5	5	6	3	2	2	4	2	5	2	2	4	2	2	5	2	2	3	2	2	1	6	2	4	2	2	4	3	3	3	3	2	3	2	2
msk	15	60	2	#NULL!	15	6	12	6	1	7	4	5	5	5	5	5	5	4	5	4	4	6	6	6	6	5	6	6	6	6	7	1	2	2	1	4	3	3	3	3	4	2	2	4	2	2	2	2	1
2	6	27	1	#NULL!	8	2	8	6	1	7	4	4	5	2	3	4	5	3	2	2	2	2	5	4	3	3	5	2	3	3	2	2	2	1	1	7	1	2	1	1	3	2	2	1	1	2	1	1	2
ICU	1	37.5	2	#NULL!	#NULL!	2	8	6	1	5	1	5	5	5	5	5	5	5	5	5	5	6	5	5	5	5	7	7	7	7	1	3	6	6	6	1	4	5	5	5	5	5	5	5	5	5	5	5	4
2	2	45	1	5	15	1	12	4	3	4	4	7	7	7	7	7	6	5	6	5	6	6	6	6	6	6	4	4	4	4	4	3	4	4	4	4	2	5	5	5	5	5	5	3	4	3	3	4	4
15	1	37.5	2	#NULL!	8	1	7	5	1	3	4	5	6	4	5	5	6	6	4	5	6	5	5	4	6	4	1	1	2	1	2	2	4	1	1	4	1	3	3	5	3	2	3	1	1	1	1	1	3
Neurorehabilitation	1	#NULL!	1	#NULL!	8	1	7	6	1	7	4	5	5	4	4	4	4	3	4	4	6	5	5	4	4	2	5	6	3	4	3	3	4	5	1	7	2	4	3	4	5	5	4	3	2	3	3	3	1
OH	10	25	1	10	10	3	9	6	1	6	3	1	5	7	7	7	7	7	6	6	6	6	6	6	6	6	6	6	5	6	2	4	4	4	3	5	3	4	4	4	5	4	4	3	4	4	5	4	4
Private MSK clinic	2	45	2	#NULL!	7	5	12	4	1	7	4	6	5	4	5	7	4	5	3	5	4	5	7	5	3	7	2	4	2	5	2	1	6	1	1	4	2	5	1	5	5	3	3	4	4	3	3	3	4
National spinal injuries	1	37.5	2	#NULL!	5	1	5	1	1	1	4	7	7	7	7	7	6	6	6	6	6	6	6	7	7	7	5	6	5	5	3	4	4	4	1	7	4	5	5	4	3	4	4	4	4	4	4	4	3
2	1	37.5	1	3	10	2	7	3	1	3	4	5	6	3	6	5	5	5	2	2	2	2	6	5	4	2	5	2	5	2	2	2	3	5	2	7	4	4	4	4	5	4	4	5	4	4	4	3	3
Msk outpatients	1	37.5	1	2	13	2	8	3	2	3	4	6	5	4	4	3	3	2	1	2	5	3	3	3	4	2	3	3	2	2	2	3	2	3	1	7	2	4	3	3	2	2	3	2	2	2	2	2	1
Neuro rehab paeds and adults	2	40	1	0	#NULL!	1	12	1	1	6	4	7	7	7	6	7	4	5	5	6	3	5	6	6	5	6	6	1	1	1	2	1	4	1	1	1	1	1	1	1	1	1	1	3	2	1	1	1	1
Orthopaedic community assessment team	1	37	1	4	12	1	8	6	1	7	4	2	5	2	2	3	2	2	1	1	2	6	3	5	2	2	5	5	5	5	1	2	4	2	1	7	3	4	3	5	5	5	5	3	4	3	4	3	4
Hand Therapy and Post Op Orthopaedic surgery	2	16	1	#NULL!	1	1	6	6	1	7	4	5	6	4	4	6	5	5	3	3	4	3	3	2	2	1	4	4	2	1	2	2	2	2	1	7	2	4	3	3	4	4	4	4	4	3	3	4	2
Community rehabilitation	1	30	2	#NULL!	4	1	6	2	1	3	4	6	6	5	6	6	7	6	5	5	3	5	5	3	3	3	2	6	2	5	3	2	3	5	2	6	2	4	3	3	2	2	3	3	3	3	3	3	2
2	1	27	1	#NULL!	#NULL!	1	7	6	1	7	4	6	5	5	6	7	4	4	2	4	6	5	3	2	3	2	5	5	5	4	2	2	5	2	1	5	4	4	5	3	4	3	3	5	4	4	3	4	1
Community neuro/stroke	1	37.5	1	#NULL!	#NULL!	1	6	4	1	3	1	6	6	5	5	5	7	6	6	7	5	5	5	6	3	2	2	4	5	7	1	3	2	1	1	7	2	2	2	3	2	1	2	2	2	2	2	2	2
2	1	37.5	1	3	12	1	6	1	1	1	4	6	6	6	6	6	5	5	2	2	2	2	3	4	1	1	3	6	6	2	2	3	4	4	1	7	4	4	3	4	3	3	4	3	3	2	2	3	3
Paediatric neurology	1	42	1	5	4	7	8	1	1	4	4	6	6	6	6	5	6	7	6	5	5	5	5	5	4	2	6	5	5	5	3	3	5	5	1	4	3	4	3	5	5	4	3	2	2	3	3	2	2
2	2	15	2	#NULL!	5	1	12	1	2	6	4	2	2	2	2	2	3	2	1	1	2	2	5	3	1	1	5	5	3	3	2	2	2	2	1	7	1	3	3	3	3	3	2	2	2	2	2	2	2
2	2	18.5	2	#NULL!	14	1	1	3	1	5	4	2	2	1	2	6	1	3	1	2	2	2	2	2	1	2	2	2	2	1	2	3	4	2	1	4	1	3	3	3	3	2	1	3	2	2	2	2	1
Outpatient MSK	2	50	2	#NULL!	12	2	12	6	2	5	4	7	7	5	6	7	5	7	1	1	1	6	5	7	5	1	2	2	2	4	6	1	4	1	1	7	1	5	1	5	3	5	3	2	2	3	2	2	3
Acute geriatric medicine	1	37.5	1	6	10	2	7	2	1	2	4	6	6	6	5	7	7	7	6	6	7	6	5	6	5	6	5	6	7	3	2	6	5	5	3	4	4	5	5	5	5	5	5	4	4	4	4	3	5
Cardiac ICU	1	40	1	2	7	2	5	2	1	1	4	5	6	2	2	5	7	5	3	3	5	6	6	2	1	1	4	7	6	6	1	3	2	3	4	4	4	5	4	4	4	3	4	4	4	4	4	3	3
Neuro rehab	1	16.5	1	5	4	1	6	6	1	5	4	3	3	3	3	6	6	5	3	3	6	5	4	3	4	3	2	5	3	4	2	2	2	2	1	4	2	4	3	3	3	4	3	3	3	3	3	3	3
MSK Outpatients	1	37.5	2	#NULL!	#NULL!	1	5	2	1	1	4	6	6	6	7	7	6	5	4	4	5	4	5	5	3	5	4	5	6	4	2	2	5	3	1	6	2	4	4	4	5	4	4	2	2	2	2	3	3
Msk	2	16	2	#NULL!	5	1	12	4	1	6	4	6	6	1	2	5	6	5	1	2	6	3	6	3	2	2	3	2	1	1	1	2	1	1	1	6	3	5	5	5	5	5	5	5	5	5	5	5	5
Neurorehabilitation	16	21	2	#NULL!	5	7	7	5	1	5	4	6	6	6	6	6	4	3	3	3	3	6	7	4	4	5	2	4	5	4	1	2	2	2	1	7	3	3	2	3	1	1	2	2	2	2	2	2	2
1	2	30	2	#NULL!	5	2	12	5	1	7	4	5	6	5	4	6	4	1	1	4	1	5	4	5	1	1	6	4	2	1	1	1	1	1	4	4	1	3	1	1	1	1	1	1	2	1	1	1	1
11	1	6	1	#NULL!	#NULL!	6	7	5	1	7	4	5	7	6	4	7	4	4	7	4	6	4	3	2	1	1	7	1	6	1	1	1	7	6	1	7	3	4	5	5	5	5	5	3	3	3	3	3	5
23	1	37.5	1	5	10	1	6	3	1	4	4	5	4	4	4	5	6	5	2	2	2	3	3	5	5	3	2	2	2	2	3	2	4	2	2	6	1	4	3	3	3	3	3	3	3	3	3	2	2
Musculoskeletal and rehabilitation	2	36	1	#NULL!	9	5	8	6	1	7	4	3	3	1	1	6	2	1	1	1	5	4	4	5	5	2	5	5	3	5	1	1	3	1	1	4	1	4	2	3	1	1	1	2	2	1	1	1	1
Trauma	1	22.5	2	#NULL!	10	1	7	6	1	6	4	2	2	2	2	6	2	2	2	2	5	2	5	2	2	2	2	2	2	2	2	2	4	1	1	4	1	5	3	4	3	3	3	3	3	3	2	3	1
2	1	30	2	#NULL!	9	1	6	6	1	6	4	6	6	5	6	3	7	6	5	6	7	2	5	2	3	3	7	2	4	4	5	2	4	6	4	4	2	5	5	5	5	5	5	3	3	3	3	3	2
MSK outpatients until Sept - now working a split clinical and non clinical role	2	40	2	#NULL!	#NULL!	1	12	1	1	6	4	5	4	4	2	2	6	6	2	2	6	2	2	4	2	4	2	7	7	5	2	4	3	6	2	3	5	5	4	3	4	3	5	4	4	4	4	5	2
Community respiratory	1	17.25	2	#NULL!	2	1	7	2	1	5	4	4	6	2	2	6	4	2	5	2	4	2	4	2	4	1	1	6	5	6	2	1	2	4	1	1	3	3	1	3	3	3	1	2	2	2	2	3	4
Leadership/Paeds	1	50	1	12.5	#NULL!	2	9	3	1	5	1	3	5	4	4	6	7	6	5	6	6	3	4	2	2	1	6	4	5	6	4	2	4	5	2	4	4	4	4	4	4	4	4	4	4	4	4	3	1
out patient trauma and orthopaedics	1	37.5	2	#NULL!	15	2	8	2	1	5	4	5	7	5	5	5	6	2	1	1	1	3	4	5	2	1	1	6	5	2	1	2	3	1	1	7	1	4	4	3	4	4	3	2	2	2	2	2	1
Community paediatrics	1	#NULL!	2	#NULL!	6	2	7	6	1	5	4	6	7	6	6	6	6	6	7	6	6	2	4	5	1	2	7	4	4	6	4	2	6	5	4	6	3	5	5	5	5	5	5	5	5	5	3	3	2
Private MSK clinic	2	20	1	2	12	2	12	3	1	6	4	7	6	6	6	6	5	6	5	6	6	5	5	5	6	4	2	6	5	5	1	2	3	5	1	7	4	5	3	3	3	3	3	3	3	3	2	3	2
pelvic health	1	29	2	#NULL!	7	6	7	6	1	7	4	5	5	2	4	5	4	5	1	2	4	2	5	2	2	3	7	5	6	7	4	2	3	6	2	2	4	5	5	5	5	5	5	5	5	5	5	4	3
Community- my caseload is mainly falls, care of the elderly, preventing admission, D/C's from hospital and Neuro. Some private MSK alongside	2	#NULL!	2	#NULL!	#NULL!	1	6	1	1	2	4	4	4	4	4	7	7	7	6	7	7	5	7	6	7	6	5	4	5	5	4	5	5	7	4	6	5	5	5	5	5	5	5	5	5	5	5	5	5
Unemployed	17	#NULL!	2	#NULL!	#NULL!	1	6	5	4	4	4	7	6	4	5	7	7	7	1	4	5	1	1	1	1	1	1	7	6	4	1	4	6	6	1	7	5	4	1	4	3	5	4	1	1	1	1	2	2
11	1	16	2	#NULL!	8	5	7	2	1	7	4	3	3	2	2	3	4	3	2	2	3	2	3	3	2	2	4	3	5	5	2	2	2	4	1	4	2	3	4	3	3	3	2	3	3	3	3	3	2
Musculoskeletal	1	37.5	2	#NULL!	10	1	8	4	1	5	1	3	6	1	1	7	5	5	3	2	1	1	3	2	1	2	5	5	3	5	2	2	2	1	1	3	1	2	2	1	3	1	3	3	4	1	2	1	2
Trauma and orthopaedics	1	#NULL!	1	#NULL!	#NULL!	1	8	6	1	7	4	6	6	5	5	6	4	4	4	5	2	4	5	5	3	3	2	1	1	1	5	1	2	2	1	6	2	3	2	2	3	2	2	1	2	1	1	1	1
Community rehab	1	24	1	4	5	1	6	2	1	5	4	3	5	2	3	6	5	3	2	2	4	3	5	5	3	5	4	5	3	3	3	2	3	2	1	7	2	3	2	3	4	3	3	4	4	4	4	3	2
ICU	1	37.5	2	#NULL!	8	1	5	3	1	3	2	1	5	6	7	7	7	7	7	7	7	6	6	6	6	6	6	6	6	6	2	2	2	7	7	1	4	4	4	4	3	4	4	4	4	5	5	4	4
Spinal MSK	1	24	2	#NULL!	10	1	5	4	2	3	4	7	7	7	7	7	7	7	7	7	7	7	7	7	7	7	5	6	5	4	4	4	2	2	2	6	3	5	4	4	3	4	4	4	3	4	4	4	4
2	1	32	2	#NULL!	15	1	6	2	1	7	4	6	6	5	5	6	5	5	4	3	3	2	4	5	3	2	2	4	2	1	2	1	3	1	1	7	1	3	2	2	2	2	1	1	3	3	3	2	1
MSK/Sport	4	43	1	8	#NULL!	6	10	5	1	4	3	3	5	2	3	7	7	7	4	5	2	3	6	6	3	3	7	4	6	5	2	6	7	5	1	7	3	5	5	5	5	5	5	3	5	2	4	2	2
Rotational - current is Respi	1	37.5	2	#NULL!	12	1	5	2	1	1	1	6	6	6	7	7	6	6	7	7	7	2	7	6	6	6	5	5	5	5	3	2	2	6	6	2	5	5	4	4	4	4	5	5	5	5	5	5	4
Pelvic health Physiotherapy	1	2	1	#NULL!	#NULL!	2	7	3	1	5	4	6	6	5	6	5	5	6	2	5	5	2	6	2	5	2	7	5	5	5	5	2	6	6	2	3	3	4	5	4	4	4	3	4	5	3	5	4	2
Paediatrics/Learning disability	2	25	2	#NULL!	3	2	12	5	1	7	4	6	5	5	5	5	4	4	2	4	3	6	6	5	5	5	5	2	5	3	2	3	6	2	4	4	4	4	5	4	4	4	3	3	3	3	3	3	4
2	2	37.5	2	#NULL!	8	3	12	3	1	5	1	6	4	6	6	6	6	7	4	3	1	4	4	3	6	6	4	7	7	5	4	3	4	2	1	4	1	3	2	3	3	2	3	1	1	1	1	1	1
OH	2	22.5	2	#NULL!	#NULL!	6	6	1	1	7	4	6	6	5	6	6	3	3	2	3	2	3	2	3	3	2	2	2	2	2	3	2	2	1	1	2	2	2	1	1	1	1	1	1	2	2	2	2	2
MSK and Occupational Health	2	14	2	#NULL!	4	2	12	3	1	5	4	6	5	5	4	6	5	2	6	5	2	2	6	2	5	5	6	5	5	4	2	3	2	5	2	6	1	3	4	3	2	2	1	3	3	3	3	3	2
N/A Rotational Physiotherapist	1	37.5	2	#NULL!	#NULL!	3	5	2	1	3	4	7	7	6	6	6	5	2	2	2	2	5	4	5	5	4	2	4	4	5	2	2	3	2	4	4	2	3	4	3	3	3	3	3	3	3	3	2	5
respiratory	1	45	1	6	7	2	8	4	2	5	4	1	1	1	1	1	5	2	1	1	1	2	5	6	5	6	5	1	1	1	3	1	2	1	1	7	1	2	1	1	1	1	1	1	1	1	1	1	4
Surgical	1	37.5	2	#NULL!	12	1	5	2	1	2	1	1	1	1	1	1	1	1	1	1	1	5	5	5	5	5	3	6	6	6	2	1	1	7	1	7	4	3	3	4	4	4	4	4	4	4	4	4	4
ICU	1	22.5	2	#NULL!	7	1	5	2	2	6	3	4	4	4	4	4	4	4	4	4	4	4	4	4	4	4	4	4	4	4	4	3	2	7	6	2	4	4	4	3	3	4	4	4	4	4	4	4	4
Pain Management Services	1	37.5	1	#NULL!	#NULL!	2	9	5	2	7	4	6	7	6	5	7	5	5	2	3	2	6	6	3	5	5	5	4	5	4	1	2	5	2	1	4	2	4	1	3	4	4	3	2	2	2	2	2	1
Workforce	1	37.5	2	#NULL!	#NULL!	1	9	2	2	4	4	2	5	5	5	4	2	5	2	2	2	6	6	6	2	2	1	1	2	7	1	3	1	1	1	7	1	2	1	2	2	3	1	3	3	2	2	2	2
Occupational Health	1	28	2	#NULL!	5	2	7	6	1	7	4	5	5	4	4	4	4	3	1	2	1	4	4	4	2	2	1	1	1	1	2	2	4	2	1	7	1	3	3	2	3	2	1	3	2	2	2	3	2
Educatio	5	37	1	#NULL!	#NULL!	2	13	6	1	5	4	7	7	7	7	7	6	5	3	3	3	3	5	5	5	5	3	5	6	6	2	2	5	2	1	7	1	4	3	4	3	4	3	3	3	3	3	3	1
Occuaptional Health	2	50	1	#NULL!	#NULL!	1	12	6	2	7	4	1	2	1	1	2	6	1	1	1	5	6	5	2	2	1	1	1	1	1	1	2	4	1	1	3	1	4	3	3	2	3	3	3	3	2	2	2	2
ICU	1	40	2	#NULL!	40	1	5	2	1	2	1	3	5	5	5	5	6	6	6	6	6	6	6	6	6	6	6	6	6	6	2	2	2	6	6	2	4	4	4	4	4	4	3	3	3	3	4	3	3
Older adults	1	37.5	1	15	10	3	10	5	2	5	4	3	4	3	3	5	5	4	2	2	5	2	6	2	1	2	1	6	1	2	1	2	2	1	1	7	1	4	1	3	3	3	2	2	2	2	2	2	1
Leadership	1	#NULL!	2	#NULL!	#NULL!	1	11	6	1	7	4	5	6	5	5	6	6	6	4	5	5	2	4	2	2	2	5	4	4	5	2	2	4	5	2	6	2	3	3	3	2	3	3	3	3	3	3	3	3
ICU	1	37.5	1	5	6	2	5	2	1	2	4	7	7	6	6	6	6	6	4	4	5	6	4	5	3	1	6	6	2	2	2	2	3	2	2	4	3	5	4	5	3	5	4	3	4	3	3	3	2
1	1	30	2	#NULL!	#NULL!	2	7	5	1	5	4	2	2	2	2	2	2	2	2	2	2	2	2	2	2	2	1	3	2	2	1	1	2	1	1	7	1	3	3	3	3	3	3	3	3	3	3	2	2
1	1	60	1	20	6	1	6	5	1	7	4	6	7	6	6	6	7	7	2	4	4	4	4	5	5	4	7	4	6	6	3	1	4	4	4	4	2	5	5	5	5	5	2	3	3	1	1	1	1
2	1	37.5	2	#NULL!	13	1	6	1	2	1	4	5	5	3	4	6	5	5	2	3	4	2	5	5	2	3	2	2	4	5	2	3	4	2	5	4	2	2	2	3	3	2	3	2	2	2	3	2	2
2	1	37.5	1	#NULL!	14	2	7	6	1	6	3	6	7	6	6	6	7	5	6	7	7	5	5	3	2	3	7	2	4	2	4	2	4	6	1	7	3	5	5	4	5	5	5	3	3	4	3	3	2
Elective orthopaedics	1	37.5	1	6	10	1	5	3	1	3	4	6	7	6	7	6	7	7	7	6	3	4	4	6	2	2	6	6	2	2	2	2	2	2	2	4	2	3	2	3	2	3	3	2	2	2	2	3	2
A&E, AMU	1	29.75	1	3	4	1	7	5	1	4	4	6	5	6	5	6	6	6	6	6	4	4	5	4	5	4	4	5	5	4	2	1	2	3	1	6	2	5	3	5	4	5	4	5	5	3	3	3	2
FCP and MSK	1	37.5	2	#NULL!	14	2	7	3	1	3	4	6	6	5	5	5	6	5	4	3	5	6	6	4	5	3	3	5	5	5	1	1	2	1	1	4	1	3	2	1	1	1	2	2	1	1	1	1	1
First response - A&E	1	37.5	1	8	6	1	5	3	1	1	4	5	5	5	5	6	7	6	3	5	6	4	5	5	5	5	2	6	6	5	1	2	2	2	4	4	2	5	5	5	4	4	5	3	3	4	4	4	3
Occupational health	2	30	2	#NULL!	#NULL!	1	12	3	1	6	4	3	2	2	2	3	2	2	5	2	2	2	5	2	2	1	5	2	2	2	2	2	2	2	2	6	1	5	5	5	3	5	3	4	5	5	5	5	3
Respiratory medicine	1	41.15	1	#NULL!	10	1	5	1	2	1	4	5	6	5	5	6	6	4	6	5	7	2	3	2	3	2	3	4	4	1	2	5	2	5	1	7	3	4	4	4	3	4	4	3	3	3	3	3	2
Msk	1	18.25	1	1	10	1	7	6	1	7	4	6	6	4	4	5	5	5	5	5	6	6	6	5	4	4	5	3	4	1	1	2	2	2	2	4	2	4	3	3	3	3	3	4	3	3	2	3	2
Msk	18	45	1	12	#NULL!	2	13	5	1	7	4	6	6	5	6	6	6	5	4	5	4	6	6	4	6	4	4	2	2	2	1	2	3	2	1	4	2	3	3	3	3	3	3	2	2	2	2	3	2
Vestibular and balance health care	1	22	1	4	7	2	8	6	1	6	4	4	4	4	4	4	5	4	2	2	4	2	4	4	4	4	4	4	4	4	4	4	4	4	1	7	1	3	2	2	1	2	2	2	2	2	2	1	1
Acute stroke unit	1	37	2	#NULL!	#NULL!	1	5	1	1	1	3	7	7	7	7	7	6	5	5	5	7	4	6	4	4	4	5	7	6	5	6	2	6	3	1	6	5	4	4	4	4	5	3	4	4	3	4	3	1
ICU respiratory	1	37.5	2	#NULL!	8	1	7	4	1	5	3	4	3	3	1	3	5	2	2	3	6	2	5	3	4	3	3	4	3	5	2	2	5	3	3	4	1	5	5	5	5	5	5	5	3	3	3	2	2
Neuro-trauma ICU	1	37.5	1	5	6	2	7	6	1	5	4	6	7	6	7	7	6	3	6	6	3	7	7	7	7	7	7	7	6	6	2	1	5	2	1	7	3	5	5	5	5	5	5	5	5	5	5	5	3
26	1	37.5	1	3	5	1	6	3	1	2	4	7	7	7	7	6	7	7	2	5	5	6	6	6	7	3	6	6	5	3	5	2	6	3	2	3	3	5	3	5	5	5	5	3	2	2	2	2	1
Stroke rehab	1	37.5	1	#NULL!	7	1	6	6	1	4	4	6	6	6	6	7	7	3	5	5	4	3	5	3	1	1	2	1	5	5	2	1	5	1	1	7	1	4	5	4	4	4	4	3	3	2	2	2	3
ICU,medical in patients	1	37.5	2	#NULL!	#NULL!	1	6	6	2	6	1	7	6	5	7	7	6	5	5	5	7	5	6	4	5	3	5	7	7	7	2	1	2	6	5	2	4	5	5	5	5	5	4	4	4	4	5	5	4
Sport	4	55	1	15	#NULL!	2	12	2	1	1	4	6	6	6	7	6	7	6	4	4	2	5	6	6	5	3	3	7	4	1	2	1	4	7	1	7	1	3	2	2	1	2	2	1	2	1	2	2	1
Msk	1	37.5	1	#NULL!	8	2	5	4	1	4	4	5	6	6	5	5	4	6	5	6	5	3	5	5	3	2	6	5	4	5	3	5	2	2	1	7	3	3	2	3	3	3	2	3	3	2	3	3	3
Occupational health	15	40	1	2	8	2	12	2	2	2	4	6	6	5	4	5	5	5	2	2	2	4	4	4	4	4	2	2	5	2	2	3	3	2	2	7	1	3	3	3	3	3	2	2	3	2	2	2	1
2	3	37.5	1	20	#NULL!	2	6	3	1	5	4	2	6	5	7	7	6	6	1	2	1	1	2	2	2	2	3	6	2	2	2	1	7	2	1	4	2	4	2	4	2	3	3	3	3	2	2	1	1
Rotational - currently in community	19	44	2	#NULL!	4	2	5	2	1	2	4	5	6	4	4	7	5	2	2	2	2	6	6	7	5	3	2	4	4	6	2	2	2	3	1	7	1	3	4	3	4	3	2	2	5	2	4	3	1
Oncology & Haematology (rotational B5)	1	#NULL!	1	#NULL!	#NULL!	2	5	3	1	4	4	7	6	6	7	7	6	4	4	3	2	5	6	6	4	5	2	6	4	6	4	2	3	4	2	4	3	4	3	4	3	4	4	3	3	4	3	3	3
SCI research and rotational (currently resp)	1	37.5	2	#NULL!	#NULL!	5	7	3	1	2	4	5	5	4	4	6	6	4	2	4	2	3	5	5	2	5	2	5	5	2	4	1	3	1	1	7	2	3	2	2	2	2	2	3	3	1	1	2	1
Paediatric	1	37.5	1	4	8	2	6	5	1	3	4	4	4	4	3	5	6	5	2	5	5	4	5	4	2	2	6	2	4	3	2	3	3	5	1	7	4	5	5	5	5	5	5	4	4	4	4	3	1
Outpatients and community respiratory physio	1	28	1	#NULL!	7	1	7	2	1	7	4	6	6	5	5	6	6	5	2	2	6	5	6	6	3	3	7	6	6	6	2	2	6	4	1	7	5	5	4	4	5	5	5	3	3	2	2	2	3
Rotational junior, currently Acute stroke	1	37.5	1	#NULL!	#NULL!	1	5	4	2	1	4	3	2	2	2	3	6	5	1	1	3	3	3	2	2	2	2	3	5	5	2	2	1	2	1	7	2	3	3	2	2	1	2	4	3	2	3	3	2
2	20	37	1	#NULL!	9	3	8	6	2	7	4	6	5	5	5	5	4	5	2	2	2	4	5	4	4	4	3	3	4	4	3	2	3	2	1	6	1	3	2	3	2	2	3	2	2	2	2	2	2
Neuro rehab	1	25.5	1	3	3	1	6	5	1	3	4	6	6	6	6	7	6	3	3	3	4	6	7	4	6	3	2	7	3	6	1	2	5	6	1	6	2	4	4	4	2	3	3	3	3	2	4	2	1
Emergency Medicine	1	28	2	#NULL!	#NULL!	2	8	6	1	7	4	5	6	5	5	6	5	4	4	4	4	6	6	4	5	5	5	5	6	5	2	2	5	5	4	4	1	4	4	4	4	4	4	4	4	4	4	3	4
oupatient MSK	1	37.5	2	#NULL!	12	1	6	3	4	3	4	5	5	5	4	5	4	6	5	7	6	5	6	4	4	4	3	1	1	1	2	7	7	1	1	4	3	5	4	4	5	5	5	3	3	4	4	4	5
Cancer services	1	37.5	2	#NULL!	10	2	7	6	1	4	4	6	6	6	6	7	6	6	4	4	4	6	6	6	5	6	2	2	2	4	2	2	4	1	1	7	2	5	5	5	5	5	4	2	3	2	2	1	1
21	1	30	2	#NULL!	6	1	6	2	1	3	4	5	6	6	6	6	6	6	3	3	2	5	6	3	5	6	1	5	5	2	1	2	6	2	4	4	1	4	3	3	3	3	2	2	2	2	2	2	1
Paediatric respiratory	1	42	1	5	20	1	8	6	2	6	4	5	6	5	5	6	6	6	3	3	6	2	6	7	1	5	2	2	7	2	3	1	3	7	1	4	4	5	4	5	5	5	5	4	5	4	3	2	2
Neuro Outpatients	1	22.5	1	2	5	1	7	4	1	5	4	5	5	4	5	7	6	5	5	4	7	6	6	6	5	6	5	5	3	4	6	5	2	5	1	3	3	5	4	5	5	5	5	4	4	4	4	4	3
Musculoskeletal	2	#NULL!	2	#NULL!	#NULL!	1	6	6	1	6	4	2	6	5	3	5	4	4	5	5	6	4	5	5	4	4	4	5	5	3	3	4	4	5	3	5	3	2	2	4	2	2	3	3	2	2	2	2	1
Paediatric physiotherapy	1	36	1	#NULL!	4	1	7	1	1	5	4	6	6	6	6	6	6	5	4	5	5	6	6	4	3	2	6	3	3	2	3	2	2	2	1	4	3	4	3	4	2	3	3	2	2	2	2	2	2
Orthopaedics-Inpatient	1	22.75	1	#NULL!	8	1	6	6	1	6	4	5	5	5	2	3	4	3	2	2	4	5	5	2	2	2	4	2	5	2	4	2	4	2	1	7	1	4	3	3	4	3	3	3	3	3	4	3	1
Community Paediatrics	1	22.5	1	#NULL!	#NULL!	1	7	6	1	5	4	6	5	5	5	6	6	6	2	3	6	2	3	1	6	5	5	6	7	6	2	2	3	2	1	6	2	5	5	5	4	4	4	4	5	4	4	4	4
APP Primary Care	10	41.5	1	3	17	2	7	6	1	4	4	5	6	2	2	3	6	2	2	2	2	2	2	2	2	1	4	6	2	7	5	3	6	3	1	7	3	5	4	5	4	4	3	3	3	3	3	3	1
Hyper-Acute Stroke	1	37.5	1	#NULL!	#NULL!	1	5	1	1	1	4	4	5	4	4	5	5	5	4	5	5	4	4	3	3	2	4	4	5	5	2	2	3	2	4	4	2	3	2	3	2	3	2	3	3	3	3	3	2
Outpatients	1	37.5	1	12	12	1	6	2	1	1	4	7	7	7	7	7	7	7	4	4	2	5	6	2	2	2	3	7	7	4	1	1	3	2	2	7	3	1	5	5	5	5	5	3	3	2	2	2	3
Neurorehabilitation	1	37.5	1	4	8	1	6	3	1	1	4	5	6	5	5	7	6	6	4	3	4	3	3	2	2	5	4	6	5	3	1	3	4	5	1	7	2	4	3	5	4	4	4	3	4	3	3	4	2
Musculoskeletal	21	35	1	#NULL!	8	2	12	4	2	4	4	6	7	5	6	7	7	6	2	4	2	5	6	6	4	6	5	2	1	1	2	2	1	2	1	7	2	3	3	4	3	3	2	2	3	2	1	1	3
ICU	1	22.5	2	#NULL!	8	2	6	6	1	4	1	7	7	4	7	7	4	4	6	7	7	7	7	7	7	7	7	6	6	6	2	2	2	6	6	2	4	3	3	4	4	3	3	3	2	2	2	4	4
17	1	37.5	2	#NULL!	8	1	5	5	1	4	4	6	6	6	6	6	6	6	6	6	6	5	5	5	5	6	6	6	6	6	2	2	2	6	6	2	3	4	3	3	3	3	3	3	4	4	4	4	4
Inpatient Orthopaedic	1	37.5	2	#NULL!	16	2	5	4	1	4	4	5	6	6	6	6	4	6	6	6	6	4	4	6	6	6	6	6	6	6	2	3	2	6	6	2	3	5	5	5	5	5	4	4	4	4	4	4	4
Neuro rehab	2	40	1	5	6	1	6	6	2	4	2	6	6	6	6	6	6	6	5	4	5	3	6	5	5	3	6	6	6	5	2	2	3	3	3	2	2	3	3	2	2	1	2	3	2	2	2	1	2
Emergency Department	1	37.5	2	#NULL!	#NULL!	2	8	3	2	4	4	5	5	6	5	7	6	7	5	6	6	5	5	7	3	3	4	7	6	2	4	6	5	2	1	7	3	4	3	4	4	3	4	3	2	2	1	2	4
Community rehabilitation inpati	1	22.5	1	7.5	8	1	6	4	1	5	4	1	2	1	5	3	6	6	2	2	3	1	3	3	2	2	6	2	2	1	6	1	3	5	1	7	3	3	3	3	4	3	3	3	3	3	2	2	1
Rehabilitation	1	37.5	2	#NULL!	10	2	6	2	1	3	4	4	2	2	2	2	5	2	1	2	2	3	3	3	2	2	5	1	4	2	4	3	4	2	1	7	1	4	3	4	3	3	2	2	2	2	2	2	3
Occupational Health	1	37.5	2	#NULL!	8	1	7	3	1	3	4	6	6	6	6	6	6	6	6	6	2	5	7	6	6	2	4	4	2	2	4	3	5	2	1	7	2	4	4	4	4	4	3	2	2	2	2	2	3
2	1	37.5	1	2	#NULL!	1	8	2	1	6	4	7	7	7	6	7	7	6	7	6	5	6	6	4	5	4	1	1	5	6	2	2	2	5	1	7	3	5	4	4	5	5	4	4	4	4	4	4	4
Msk	2	37.5	1	2	8	2	12	3	1	5	4	7	7	6	6	7	6	5	3	5	2	5	6	5	5	4	2	5	1	6	1	1	3	2	1	7	2	5	4	5	4	5	4	3	3	3	4	3	1
MSK and Transformation	1	45	1	#NULL!	#NULL!	2	9	4	1	7	4	5	7	2	7	6	6	5	4	5	2	4	5	5	5	2	2	4	4	2	2	2	4	2	1	4	1	4	3	3	3	3	3	3	2	2	2	3	1
Medicine	1	37.5	1	5	#NULL!	2	8	4	1	6	4	2	2	2	2	6	6	6	6	6	4	2	5	2	2	1	7	6	6	5	3	1	3	3	1	7	4	4	5	3	3	2	3	3	2	3	3	3	2
academia	5	50	1	13	#NULL!	3	13	5	1	7	4	5	2	2	2	4	5	4	2	2	4	1	5	4	3	2	1	6	5	4	2	1	1	1	1	3	2	4	3	3	3	4	3	4	3	4	4	3	3
In patient orthopaedics and prehab	1	37.5	1	3	#NULL!	2	7	6	1	5	4	5	6	4	2	5	5	7	4	5	5	2	5	4	3	1	5	2	6	5	1	1	3	1	1	4	1	4	3	3	4	4	3	3	4	4	4	4	4
10	1	37.5	1	#NULL!	8	6	7	4	1	7	4	6	6	6	6	6	4	5	5	5	4	5	6	5	5	5	6	4	4	4	3	1	2	2	1	7	1	3	3	4	3	3	2	3	3	3	3	3	1
Msk	1	30	1	2	10	1	7	6	1	7	4	6	6	5	6	6	6	6	5	7	7	6	6	6	6	6	4	4	5	3	2	2	3	2	1	5	3	3	3	3	3	4	4	1	2	2	2	1	2
2	1	40	1	3	13	2	7	2	1	5	4	6	7	4	4	7	7	6	2	3	6	3	6	5	3	2	2	5	2	4	1	3	2	1	1	3	3	5	4	4	4	4	4	1	2	2	2	2	1
outpatient musculoskeletal	1	22.5	2	#NULL!	15	1	7	2	1	5	4	5	5	5	3	4	3	4	2	2	2	2	3	5	3	2	7	3	5	2	4	2	3	1	1	7	2	5	5	5	5	5	4	4	3	3	3	4	3
Older people rehabilitation	1	35	1	3	7	2	7	6	1	7	4	5	3	2	2	4	3	4	3	1	3	2	3	3	3	1	1	1	2	1	2	2	2	1	1	4	1	2	2	2	1	1	2	2	2	2	2	2	3
Medical ward (rotational)	1	37.5	2	#NULL!	8	1	5	1	1	1	4	7	7	7	6	7	4	4	2	5	5	6	6	3	2	6	2	5	4	4	2	2	4	1	1	7	2	4	2	3	3	3	2	2	2	2	2	2	1
Leadership	1	42	1	5	#NULL!	2	9	4	1	5	4	2	2	2	3	3	4	5	4	5	6	5	6	5	4	5	6	5	5	5	5	5	5	5	4	4	2	4	3	3	5	4	4	4	5	5	5	4	3
3	7	#NULL!	2	#NULL!	3	1	6	4	1	4	4	5	5	2	2	5	3	2	2	2	2	2	5	3	2	2	2	2	2	2	3	1	2	2	2	6	1	2	1	1	2	1	1	2	1	1	1	1	2
5	1	30	1	6	20	1	7	4	2	5	3	6	6	5	5	6	6	3	2	2	4	3	4	3	3	2	3	6	5	5	2	3	5	4	1	7	4	4	3	5	4	5	5	3	3	4	3	3	3
Trauma and orthopaedics	1	30	1	5	15	1	7	4	1	5	4	5	6	5	5	6	6	6	6	5	7	5	5	6	6	4	5	6	7	6	2	2	5	5	2	6	3	5	5	5	5	5	5	5	5	5	5	4	4
Primary care and chronic pain	1	30	1	#NULL!	14	1	7	3	1	4	4	5	5	3	3	5	6	6	5	5	6	5	7	3	5	5	7	5	6	5	2	3	5	5	2	4	3	4	3	4	3	3	3	2	3	3	3	3	3
FCP Primary Care	1	37.5	1	#NULL!	10	1	7	3	1	3	4	6	6	7	6	7	6	5	7	7	6	6	6	3	2	3	6	2	2	6	2	1	2	2	1	4	2	4	3	4	2	3	3	4	2	2	2	2	2
First Contact in Primary Care	10	28	2	#NULL!	12	1	12	3	1	4	4	5	5	1	5	5	6	5	7	6	5	6	6	7	6	3	2	2	5	5	2	3	3	1	1	7	2	3	2	2	2	2	2	2	2	1	1	2	1
FCP MSK	1	#NULL!	2	#NULL!	#NULL!	1	12	5	2	5	4	5	5	5	5	5	4	1	1	2	1	3	5	1	1	1	1	4	2	1	1	1	2	1	1	7	1	2	2	2	1	2	1	2	2	2	2	2	1
1	1	18.75	2	#NULL!	4	1	6	4	1	4	1	4	5	4	4	5	5	5	4	5	5	4	5	3	2	3	3	4	4	4	3	2	2	1	1	4	2	3	3	3	3	3	3	1	1	1	1	3	1
FCP, outpatients	1	40	1	#NULL!	#NULL!	2	8	6	4	7	4	5	5	3	2	2	5	5	2	4	5	2	2	1	1	1	3	6	6	6	2	2	6	5	4	4	2	4	3	4	3	3	4	4	4	4	4	4	4
MSK Physio	22	#NULL!	2	#NULL!	#NULL!	2	7	2	1	7	4	6	6	5	5	6	6	6	4	5	6	6	6	5	5	5	6	7	6	3	2	3	6	4	1	6	4	4	4	4	4	4	5	4	4	4	4	4	3
FCP in primary care	1	30	1	2	15	2	8	5	1	6	4	5	6	5	6	6	6	6	6	6	6	6	6	5	5	6	6	6	5	5	2	2	3	2	2	6	3	4	4	4	5	5	4	3	4	4	5	3	3
Msk	1	30	1	5	#NULL!	2	10	2	1	4	4	3	5	2	2	3	4	4	2	2	4	5	5	3	2	2	1	1	2	2	1	1	2	1	1	7	1	3	2	2	1	1	1	3	3	2	1	2	1
17	1	37.5	2	#NULL!	7	1	5	3	1	1	3	7	7	7	7	7	6	6	6	6	6	6	6	6	6	6	1	1	3	7	1	3	3	3	4	4	3	5	5	5	5	5	5	5	5	5	5	4	4
MSK Out Patients and Rehab	23	37.5	2	#NULL!	5	2	8	5	1	5	4	6	6	5	7	7	6	6	4	5	3	6	6	5	5	4	3	5	3	5	2	3	3	5	1	7	2	5	4	5	5	5	5	5	5	5	5	4	2
2	10	30	1	#NULL!	6	1	7	4	1	6	4	4	5	5	1	5	6	5	3	1	1	4	6	5	3	1	7	6	2	5	3	2	2	2	1	4	2	3	2	3	2	3	2	3	3	3	2	2	2
ICU	1	#NULL!	1	#NULL!	#NULL!	2	5	2	1	1	3	7	7	7	7	7	7	6	6	7	5	6	7	7	6	7	2	6	6	3	2	2	5	1	1	4	1	3	3	3	2	3	3	4	4	4	4	4	2
outpatient MSK	1	37.5	1	#NULL!	9	2	5	1	2	2	4	5	6	5	5	7	7	6	5	5	5	5	5	4	3	2	4	6	6	4	3	6	4	5	1	4	4	5	4	5	4	5	5	4	4	4	5	4	2
4	1	50	1	18	#NULL!	2	8	4	1	6	4	4	4	4	4	6	7	6	6	4	6	4	7	5	4	5	6	4	1	7	3	2	4	2	6	4	3	4	3	3	3	4	4	3	3	3	3	3	4
Critical Care	1	37.5	1	2	4	1	8	3	1	4	1	6	6	6	5	5	5	5	4	5	6	4	3	6	4	3	6	6	5	5	2	2	3	2	2	4	1	4	3	3	3	3	3	3	3	3	3	3	4
2	2	8	1	2	6	2	12	3	1	7	4	5	5	4	4	5	6	6	4	5	4	5	6	6	4	5	6	5	5	5	2	1	3	2	1	3	4	2	3	2	1	2	1	3	3	3	3	2	4
Musculoskeletal	2	30	1	10	#NULL!	2	12	4	1	7	1	1	6	5	2	5	6	5	7	5	6	5	6	2	3	2	5	4	3	6	7	2	2	1	4	4	3	4	2	4	4	3	4	4	3	3	3	3	1
Community neuro and rehab	1	36	1	#NULL!	#NULL!	1	8	4	1	5	4	6	6	6	6	6	6	6	6	4	6	3	3	3	3	2	5	4	5	7	3	4	4	5	4	5	3	5	3	4	3	4	3	4	3	3	3	3	1
frailty	1	37.5	1	#NULL!	6	2	7	5	1	4	4	5	5	5	5	5	6	6	4	4	4	2	2	2	1	1	5	5	4	1	3	1	3	2	1	6	1	3	3	3	3	3	4	3	3	3	3	2	1
Pelvic health and breast	1	37.5	1	3	10	2	6	3	1	4	4	5	5	3	2	2	2	2	2	3	2	4	3	3	3	2	2	6	5	6	5	3	3	4	2	4	3	5	3	4	3	4	3	3	3	2	3	2	3
education	5	#NULL!	1	#NULL!	#NULL!	3	13	3	1	7	4	4	6	7	6	7	6	5	7	6	6	4	3	2	4	1	4	4	4	7	2	2	5	7	1	7	3	5	4	4	4	4	3	4	4	4	5	4	3
FCP, primary care GP practice	1	37.5	1	#NULL!	#NULL!	1	7	3	1	5	4	5	5	5	5	5	5	6	5	3	4	5	5	3	5	3	5	3	4	1	3	4	4	3	1	7	2	4	4	4	4	4	4	4	4	4	4	3	4
12	1	37.5	1	7.5	12	2	6	5	1	4	4	6	7	5	6	7	7	6	3	6	6	5	6	6	2	2	5	2	6	6	2	2	2	2	1	7	5	5	5	5	5	5	5	5	5	5	5	4	4
MSK occupational health	1	25.5	2	#NULL!	6	6	7	5	1	7	4	3	5	2	2	4	5	4	2	2	2	4	5	4	2	3	2	1	2	2	3	2	4	1	1	4	1	3	2	2	3	3	3	2	2	3	3	3	2
Adult Community	1	37.5	1	2	#NULL!	6	6	4	1	7	4	4	5	6	5	6	4	4	2	4	3	4	6	3	3	3	5	5	2	5	1	2	2	2	1	6	2	3	3	3	3	1	1	2	1	1	3	2	1
Musculoskeletal reahbilition	2	25	1	5	#NULL!	3	12	5	1	7	4	5	4	4	1	2	5	2	1	1	6	5	6	3	5	4	6	5	1	1	7	2	3	1	1	7	2	5	5	5	4	4	4	4	5	4	4	4	2
Private sports injury clinic	2	31	1	8	#NULL!	1	12	4	1	3	4	3	4	2	4	6	6	6	2	2	3	2	3	2	2	3	2	6	7	7	2	2	6	5	1	7	2	4	1	3	2	2	3	5	5	5	5	5	1
Front door frailty	1	37.5	1	3	9	2	6	4	1	3	4	6	6	7	6	7	4	4	3	2	6	7	5	3	5	3	5	6	7	3	4	2	2	2	1	4	4	5	5	5	3	5	5	3	4	3	4	1	3
Msk - Ortho	2	40	1	6	13	2	6	1	2	3	4	6	6	6	6	6	6	5	3	5	6	5	5	3	5	3	3	7	5	5	3	2	3	6	3	2	3	4	4	4	4	4	3	4	4	4	4	3	3
20	1	37.5	2	#NULL!	#NULL!	1	7	4	1	6	4	6	6	5	5	3	6	6	6	5	5	5	6	5	4	4	2	6	3	2	2	3	5	2	1	7	2	4	2	3	2	2	3	4	3	3	3	3	2
5	1	50	1	12.5	12	2	7	4	1	7	4	3	7	1	3	6	6	7	2	2	6	2	6	3	5	2	2	2	5	2	2	6	6	2	1	7	4	5	4	5	5	4	4	3	3	3	3	3	2
1	1	30	1	4	4	1	6	1	1	4	4	3	2	2	2	3	4	3	5	3	3	5	5	2	2	1	6	6	6	7	2	2	5	2	2	2	4	4	3	3	3	3	3	3	3	3	3	3	3
MSK/occupational health	2	30	2	#NULL!	5	1	7	4	1	6	4	5	5	5	4	5	3	2	2	2	2	2	5	2	2	2	5	5	5	2	2	2	2	1	1	4	3	3	1	3	3	3	2	3	3	2	4	3	1
Rotational, Orthopaedics currently	1	37.5	1	#NULL!	#NULL!	1	5	1	1	1	4	3	6	3	5	6	7	6	2	5	7	5	5	5	6	6	2	5	5	1	2	1	3	1	1	7	5	5	5	5	4	5	5	3	5	4	4	5	2
7	1	37.5	1	7.5	#NULL!	6	5	3	1	2	4	6	6	6	7	6	5	5	2	3	7	4	2	4	2	2	4	6	6	6	1	6	4	7	1	7	5	4	4	4	4	5	4	5	5	5	5	5	4
1	1	35	1	5	5	2	6	5	1	4	4	7	7	7	7	7	5	1	1	6	1	7	7	1	6	5	6	7	1	1	1	1	5	1	1	4	4	5	5	5	5	5	5	5	5	5	5	5	1
Community rehab and reablement ( mainly older adults)	1	45	1	7.5	#NULL!	2	9	4	1	7	4	3	6	5	5	6	3	5	2	3	5	2	3	2	3	1	5	4	7	5	4	3	6	7	2	6	3	5	5	5	5	5	5	5	5	5	5	5	4
Complex rehab	1	38	1	#NULL!	10	2	6	4	1	4	4	6	6	6	5	6	6	7	6	6	5	6	7	7	5	4	7	4	4	2	5	2	2	2	2	7	2	5	4	4	5	4	4	3	4	4	4	4	4
Msk	2	40	2	#NULL!	10	2	12	6	1	3	4	6	7	3	5	7	7	6	6	7	6	3	5	4	3	2	5	6	6	6	3	4	5	5	1	7	5	5	3	5	3	5	4	4	4	3	4	4	2
Bedded Rehabilitation	1	40	1	2.5	5	1	7	3	1	3	4	5	4	4	4	6	7	6	4	4	6	6	6	4	2	2	5	5	5	7	1	1	2	2	1	7	2	4	2	4	4	3	4	3	3	3	2	2	2
5	1	37.5	1	#NULL!	15	2	7	4	1	7	4	6	6	5	6	7	5	6	5	5	6	5	6	5	5	3	6	2	2	2	2	2	3	2	2	7	1	4	1	2	2	3	3	2	2	1	3	2	2
Rehabilitation	1	#NULL!	1	#NULL!	8	1	8	6	1	7	4	5	7	6	6	6	4	6	2	2	2	6	6	6	6	6	2	4	4	6	2	2	2	2	1	7	1	3	4	3	4	4	1	3	3	4	5	3	1
8	1	25.5	1	8	3	1	7	4	1	4	4	6	6	6	5	6	4	6	4	3	5	5	5	5	4	2	5	6	6	3	3	2	3	6	2	6	3	5	4	5	4	4	4	4	4	4	4	3	1
Major Trauma	1	40	1	4	5	1	6	3	1	2	4	7	7	6	6	5	5	5	2	5	6	6	7	7	7	1	6	6	5	3	5	3	5	2	2	4	2	5	4	4	5	5	4	2	2	2	3	2	2
2	1	42	2	#NULL!	#NULL!	1	6	6	2	6	4	3	6	3	2	6	5	6	2	5	3	3	3	5	3	3	2	2	5	5	2	2	3	2	2	4	2	4	4	4	5	4	3	3	3	3	3	3	2
10	1	39	1	#NULL!	#NULL!	2	6	4	2	3	4	6	6	5	6	6	6	6	4	4	5	6	5	5	6	6	4	1	2	1	2	3	4	3	2	4	2	3	3	3	2	3	2	3	2	2	2	3	2
8	1	40	1	5	16	2	5	1	1	1	4	7	7	7	7	6	7	7	7	6	7	3	3	3	3	3	5	7	7	6	2	5	5	7	6	4	5	5	5	5	5	5	5	3	5	4	5	4	4
1	1	37.5	1	#NULL!	5	1	6	3	2	4	4	5	5	5	5	5	5	3	6	3	4	3	5	4	3	4	4	1	2	4	2	2	2	2	1	7	2	4	3	4	5	3	3	3	4	3	3	3	1
25	1	37	2	#NULL!	10	2	6	3	1	2	4	6	7	6	6	6	7	5	7	5	1	4	3	2	2	1	1	4	7	7	1	2	3	1	1	4	4	5	2	3	1	3	2	3	3	3	3	3	3
2	1	33	2	#NULL!	8	2	6	2	1	2	4	5	4	5	6	5	6	4	4	3	3	2	1	4	2	2	2	4	5	5	3	5	4	6	2	7	4	4	4	4	5	4	3	3	4	3	3	4	4
2	1	33	2	#NULL!	12	1	6	4	1	4	4	5	5	5	5	5	6	7	7	7	7	6	6	7	7	7	6	6	6	6	3	3	3	5	1	7	3	4	3	2	3	3	3	4	4	4	3	3	4
27	1	37.5	1	2.5	5	2	6	3	1	3	4	5	5	5	6	6	6	3	5	6	3	2	5	5	2	2	1	5	2	2	2	2	3	1	1	7	1	4	3	3	2	4	3	1	1	2	1	2	3
22	1	37.5	1	6.25	#NULL!	2	6	5	2	5	4	6	6	5	4	5	5	6	6	5	7	5	6	4	6	6	6	4	5	6	3	3	6	5	1	4	3	5	5	5	5	5	5	5	5	5	5	4	3
26	1	37.5	1	6	#NULL!	1	7	4	1	6	4	4	3	2	2	6	7	6	4	4	4	4	6	5	5	1	5	2	2	2	1	2	6	2	1	7	3	5	3	4	4	4	4	2	3	2	2	3	2
24	1	21	2	#NULL!	#NULL!	1	7	6	1	7	4	4	4	2	2	2	1	1	1	1	1	1	1	5	1	1	1	1	1	1	1	1	1	1	1	7	1	4	4	4	5	4	3	3	2	2	2	2	3
23	1	37.5	2	#NULL!	10	1	6	5	2	5	4	5	5	4	4	5	7	6	4	4	4	5	6	2	4	4	5	5	4	2	4	3	4	2	1	7	3	4	4	4	3	3	3	3	2	2	2	2	2
22	1	37.5	1	7.5	16	1	6	4	1	3	4	4	6	4	4	6	7	7	7	7	7	7	7	5	5	2	2	4	7	7	1	4	4	4	4	7	5	5	5	5	5	5	5	3	4	3	3	1	4
15	1	30	1	7	4	2	6	2	1	4	4	4	4	4	4	5	6	6	5	2	2	4	4	5	4	2	2	5	6	6	3	2	5	3	1	7	3	3	4	3	3	2	3	2	4	3	3	3	2
25	1	45	1	8	5	6	7	6	1	7	4	5	6	5	5	7	6	5	5	4	2	5	5	4	3	2	4	4	2	2	2	2	4	1	1	6	2	4	3	4	3	3	2	2	3	3	3	2	2
8	1	22.75	1	#NULL!	6	1	6	6	1	6	4	2	2	2	2	3	3	3	1	1	7	2	5	2	2	2	3	4	2	1	4	3	4	2	1	7	1	4	3	3	4	3	3	3	3	3	3	3	1
25	1	18	2	#NULL!	11	1	7	3	1	7	4	2	2	2	2	5	4	4	4	3	4	2	5	4	4	5	4	4	3	2	2	3	4	4	6	4	3	5	4	3	4	3	3	2	3	2	2	3	1
8	2	24	1	#NULL!	6	1	7	3	1	6	4	4	4	4	4	4	4	4	2	2	3	4	4	5	3	1	4	3	5	6	2	5	5	5	1	7	4	5	5	5	5	5	5	5	5	5	5	4	2
23	1	37.5	2	#NULL!	#NULL!	2	6	4	2	2	4	4	6	5	4	6	7	6	5	4	4	5	6	6	5	4	5	1	3	3	2	3	4	6	3	4	2	4	3	5	5	4	3	3	3	3	3	3	4
14	1	40	1	3	15	1	5	2	1	4	1	7	7	6	7	7	5	5	7	5	5	5	5	7	7	7	7	7	7	7	1	1	1	7	7	1	5	5	5	5	5	5	5	5	5	5	5	5	5
12	1	40	1	#NULL!	#NULL!	2	7	4	1	6	4	4	5	3	3	6	5	3	2	2	1	5	5	3	1	1	1	2	5	5	1	2	3	2	1	7	2	5	3	5	4	4	4	3	2	3	1	1	4
24	1	15	2	#NULL!	#NULL!	1	6	6	1	6	4	5	6	5	5	6	5	5	4	5	5	3	6	6	5	5	6	2	3	2	2	4	4	5	2	6	1	3	3	2	4	3	2	3	3	3	3	3	3
14	1	40	2	#NULL!	14	1	7	5	2	5	2	7	7	6	6	6	6	6	6	7	7	7	7	7	7	6	7	7	7	7	1	2	2	6	6	2	4	5	5	5	5	5	5	5	5	5	5	5	5
15	10	#NULL!	1	#NULL!	7	1	7	6	1	7	4	6	7	5	5	7	7	7	7	6	5	5	5	4	3	2	3	5	2	2	2	1	5	2	1	7	1	3	4	4	4	4	3	2	3	2	2	4	2
23	1	25	1	#NULL!	6	1	6	6	1	5	4	5	6	5	3	6	5	3	2	3	3	2	5	1	2	2	2	2	2	2	1	1	3	1	1	2	2	5	2	4	2	3	2	4	4	4	4	2	1
2	1	23	1	#NULL!	10	1	7	3	1	6	4	5	4	3	3	6	6	4	2	3	7	1	4	2	2	2	1	4	3	1	2	1	3	1	1	4	1	1	3	3	1	2	2	2	3	2	3	3	1
14	1	40	2	#NULL!	14	1	6	4	1	2	1	7	7	7	7	7	7	7	7	7	7	7	7	7	7	7	4	7	7	7	1	1	1	7	7	1	4	3	4	4	4	4	4	4	4	4	4	4	4
15	1	37.5	1	4	10	1	7	5	1	3	4	7	7	7	7	7	7	7	7	7	7	7	7	7	7	7	6	4	5	6	2	2	2	6	6	2	5	5	5	5	5	5	5	5	5	5	5	5	5
2	10	37.5	1	3	11	2	7	5	1	3	3	6	6	6	6	6	6	6	6	6	6	5	5	6	5	1	5	7	6	6	2	2	2	1	1	7	2	3	3	2	3	3	3	3	3	3	3	2	2
21	1	20	2	#NULL!	6	1	7	5	1	3	4	2	5	1	1	2	1	1	1	1	2	2	4	5	1	1	2	2	2	1	1	1	1	1	1	4	1	4	2	3	1	3	1	3	3	3	3	3	1
2	1	37.5	2	#NULL!	15	2	6	2	1	4	2	1	5	4	5	4	2	2	2	5	5	2	3	2	2	2	2	6	6	6	6	3	6	2	2	4	3	5	4	4	4	3	2	3	2	3	3	3	3
22	10	40	2	#NULL!	12	2	6	4	1	3	4	5	5	5	5	6	5	4	6	5	3	4	4	5	3	2	7	7	7	7	5	3	6	5	4	4	3	3	3	3	3	3	3	2	2	3	3	1	3
21	1	20	1	2	6	2	7	6	1	5	4	6	6	6	7	7	6	7	4	5	3	6	7	5	5	4	7	6	5	6	4	4	2	4	1	3	2	3	2	3	4	3	4	2	2	2	2	2	3
15	2	20	2	#NULL!	3	2	12	4	1	5	4	3	3	2	3	3	6	4	1	2	3	5	5	3	2	2	2	3	4	3	1	2	2	2	1	6	2	4	3	3	1	3	2	1	2	2	2	1	2
11	1	30	1	5	7	1	7	5	1	4	4	5	5	6	5	7	7	5	2	3	2	4	5	4	4	5	3	3	6	7	3	2	3	1	1	7	1	4	3	3	3	1	3	1	1	2	2	1	2
7	1	37.5	2	#NULL!	12	1	5	4	1	1	4	4	5	4	3	4	6	6	6	4	5	4	5	3	3	3	6	7	6	3	2	7	5	5	1	7	2	5	5	5	5	5	4	3	4	4	4	3	5
5	1	21	1	#NULL!	18	2	8	4	1	7	4	6	6	6	6	6	1	7	2	6	4	5	2	1	2	1	7	6	4	4	6	3	4	6	1	7	4	2	2	4	5	5	5	5	4	2	3	2	1
5	2	29	1	2	20	1	7	2	1	4	4	3	3	3	1	5	6	3	1	1	6	1	1	1	1	1	1	7	7	1	6	3	7	3	1	7	1	4	5	5	4	5	3	5	4	4	4	3	1
2	2	50	2	#NULL!	10	1	12	6	1	6	4	5	5	5	5	5	6	6	7	6	6	5	5	6	3	3	5	4	6	5	2	1	4	5	2	6	1	3	3	4	2	3	4	3	5	2	3	3	3
6	1	27	1	8	9	1	7	4	1	6	4	5	6	5	5	5	6	3	3	2	7	2	4	2	2	2	6	2	2	2	2	2	4	2	1	6	1	5	5	5	4	4	4	4	3	3	3	3	1
5	1	37.5	2	#NULL!	15	2	7	3	1	2	1	5	6	3	2	5	6	2	6	3	3	5	5	4	3	2	5	2	2	2	3	3	3	1	2	3	3	4	4	4	4	4	4	3	3	3	3	3	2
1	1	37.5	1	#NULL!	#NULL!	1	6	4	1	5	4	6	7	7	7	7	6	6	1	4	7	2	4	1	1	3	4	7	7	6	2	2	6	6	4	4	4	4	3	4	3	5	4	4	3	2	2	2	1
14	1	37.5	1	2	30	1	7	4	1	3	4	5	5	2	2	2	5	2	1	1	1	3	2	1	2	1	5	3	6	3	1	1	2	5	1	4	2	4	3	3	3	3	3	3	3	3	1	2	1
2	1	22.5	1	4	9	2	6	5	1	6	4	6	7	6	6	7	7	7	7	7	7	5	5	2	3	2	5	7	7	7	3	5	5	6	4	1	5	5	4	5	5	5	5	4	4	4	4	3	2
2	1	21	1	3	#NULL!	1	6	4	1	7	4	7	7	7	6	7	6	5	2	3	6	5	3	2	3	2	5	2	6	3	2	2	4	6	1	7	3	5	5	5	5	5	5	5	5	4	4	3	3
2	1	37.5	1	3	10	1	7	2	2	4	4	6	6	2	2	4	3	6	3	2	6	1	4	5	2	5	2	4	6	3	2	4	5	6	1	4	3	3	4	4	2	4	5	5	5	5	5	3	1
1	1	37.5	2	#NULL!	14	1	6	3	1	3	2	7	7	7	7	7	4	6	6	6	6	4	6	5	7	7	7	5	5	5	2	1	1	7	3	5	5	4	4	4	4	4	5	5	4	4	4	5	5
11	2	30	1	3	9	2	12	4	1	6	4	6	6	6	7	6	7	6	6	6	7	6	7	5	6	5	6	6	6	6	4	4	4	7	1	7	4	5	5	4	4	5	4	3	3	3	4	3	1
17	1	37.5	1	#NULL!	#NULL!	5	7	6	2	7	4	4	4	3	4	5	4	2	2	2	2	3	4	2	1	2	2	2	2	1	1	1	4	2	1	4	1	3	2	2	2	3	3	3	3	2	3	3	3
7	1	37.5	2	#NULL!	#NULL!	1	5	4	1	4	4	3	3	2	1	6	4	5	5	4	5	3	6	2	4	2	7	5	5	4	6	2	4	5	2	3	4	4	3	3	4	4	3	3	3	2	2	3	3
5	1	40	1	#NULL!	15	2	7	3	1	3	4	5	7	5	5	7	7	5	4	5	5	5	5	5	5	5	4	4	3	3	2	3	3	2	1	2	2	3	1	2	3	3	2	3	3	3	3	2	1
2	1	37.5	1	5	#NULL!	2	8	3	1	5	3	7	7	6	7	6	7	6	6	7	6	6	6	5	5	6	7	6	6	6	6	6	5	5	4	7	5	5	4	4	4	4	4	3	4	4	5	3	4
9	4	4	2	#NULL!	#NULL!	1	12	3	2	3	4	5	6	6	5	6	6	5	6	6	5	6	5	6	6	5	6	5	6	5	3	3	3	4	5	4	3	4	4	5	4	5	5	5	4	5	5	4	4
6	1	37.5	2	#NULL!	5	1	5	1	2	1	4	7	7	7	6	7	7	4	5	4	3	4	4	4	2	2	5	4	3	3	4	6	2	5	1	7	4	5	5	4	4	5	3	2	3	2	2	1	1
7	1	37.5	1	2.5	#NULL!	1	6	1	1	4	4	2	2	2	2	6	5	2	2	2	5	7	5	3	2	2	1	7	3	7	5	2	2	1	1	7	4	5	4	5	4	5	4	2	3	3	2	2	1
2	2	37.5	1	#NULL!	12	2	12	6	2	6	4	5	5	5	5	5	6	5	5	7	6	4	5	5	3	2	2	2	2	1	2	2	4	2	1	4	2	4	3	4	4	5	4	4	2	2	1	2	1
17	1	#NULL!	1	37.5	12	2	5	4	2	4	1	7	7	7	7	7	7	7	7	7	7	7	7	7	7	7	7	6	3	3	5	1	1	7	7	1	5	5	5	5	5	5	5	5	5	5	5	5	5
18	1	30	2	#NULL!	16	1	7	5	1	4	4	6	6	5	5	5	5	5	4	4	4	5	5	5	5	5	4	6	6	6	2	3	4	4	1	7	2	4	4	4	4	4	4	4	4	4	4	3	3
2	1	37	2	#NULL!	20	2	8	6	2	7	4	5	5	5	5	4	4	3	2	4	4	5	6	6	5	5	7	6	2	2	4	2	3	2	4	4	5	4	3	3	4	4	4	3	3	3	3	3	2
14	1	30	1	15	10	2	6	5	1	3	1	7	7	7	7	7	7	7	7	7	7	7	7	7	7	7	7	7	7	7	1	1	1	7	7	1	4	4	4	5	5	5	5	5	5	5	5	3	5
14	1	37.5	1	4	12	2	6	5	2	5	3	7	7	7	7	7	7	7	7	7	7	7	7	7	7	7	6	6	6	6	2	2	2	4	4	4	3	5	5	5	5	5	4	4	4	4	4	4	1
7	1	#NULL!	1	#NULL!	7	2	6	3	1	3	3	2	4	2	2	5	7	5	4	2	5	3	5	5	2	2	7	5	5	6	4	4	3	5	2	7	4	5	5	5	4	4	4	3	3	3	3	3	3
2	1	20	1	4	12	1	7	3	1	5	4	6	7	6	6	7	6	6	6	6	2	5	6	4	5	5	2	2	2	1	2	2	4	1	1	6	2	4	3	4	4	4	3	2	2	2	2	2	2
2	1	45	1	#NULL!	#NULL!	2	8	4	2	5	4	5	5	3	2	6	5	4	2	2	3	3	5	5	3	1	7	1	1	1	2	2	4	2	4	4	2	3	2	3	3	3	3	3	3	3	3	2	1
2	1	37.5	1	#NULL!	#NULL!	1	8	1	1	4	4	5	5	2	2	3	2	2	2	2	2	2	5	3	2	2	2	6	2	2	2	2	2	1	2	4	1	3	1	3	2	2	1	3	2	2	2	2	1
2	10	40	2	#NULL!	7	2	7	6	1	7	4	4	4	3	3	4	4	4	2	2	2	3	4	1	1	1	5	1	1	1	1	1	2	1	1	4	1	2	2	2	2	1	2	3	2	2	1	2	1
2	1	37.5	2	#NULL!	#NULL!	1	5	4	1	1	3	6	6	5	4	6	5	5	6	5	6	6	6	3	2	1	1	1	1	1	1	4	2	5	1	7	2	4	4	3	2	3	3	3	3	3	3	3	1
6	1	34	1	6	#NULL!	6	7	2	1	4	4	6	6	5	6	7	7	6	2	4	6	5	6	3	2	2	5	6	7	7	1	2	2	2	1	4	3	2	1	3	2	2	4	3	3	3	3	3	1
17	1	38	2	#NULL!	12	1	5	2	1	3	1	7	7	7	7	7	7	7	7	7	7	7	7	7	7	7	2	3	4	3	5	3	3	4	1	7	4	5	5	5	5	5	5	5	5	5	5	4	4
19	1	37.5	1	#NULL!	6	1	7	3	1	7	4	6	6	5	5	6	6	6	2	5	4	4	5	4	4	4	3	2	2	1	2	4	4	5	1	7	3	5	4	5	3	4	3	4	5	4	4	5	2
19	1	37.5	1	8	#NULL!	2	7	6	2	5	1	5	5	5	3	1	7	7	7	7	7	4	4	4	5	5	4	1	1	6	7	2	2	2	1	7	1	5	5	5	5	5	5	5	5	5	5	5	5
19	1	37.5	2	#NULL!	2	1	7	6	1	7	4	3	5	3	2	6	3	2	2	2	3	2	6	5	5	5	1	1	1	1	1	2	1	1	1	7	1	5	3	4	4	4	3	4	3	3	3	3	2
19	14	40	1	#NULL!	#NULL!	1	6	1	1	5	4	2	5	2	2	3	4	4	3	3	6	4	6	4	3	3	4	3	5	5	2	2	3	5	1	6	3	5	4	5	3	5	4	4	4	4	4	4	4
19	1	37.5	1	#NULL!	6	2	7	6	2	7	4	6	6	6	6	7	6	6	5	6	6	6	6	4	4	5	6	2	2	2	5	3	4	3	2	4	4	4	4	4	4	4	3	4	4	4	4	4	3
20	1	37.5	1	2	#NULL!	2	7	1	1	4	4	5	5	4	5	7	7	7	5	6	5	4	5	5	4	4	5	5	5	2	3	3	6	7	2	7	2	5	5	5	5	5	4	3	3	3	3	3	3
2	1	40	2	#NULL!	12	2	6	2	2	2	4	6	6	5	6	6	7	6	5	3	3	2	3	1	3	1	4	5	5	4	5	3	2	5	2	4	2	3	5	3	4	4	4	3	5	5	5	3	3
19	1	37.5	1	#NULL!	#NULL!	5	7	6	1	7	4	6	6	6	6	6	6	6	4	5	6	6	6	5	5	4	5	5	5	5	3	1	5	2	1	4	4	4	4	4	4	4	4	4	4	4	4	4	2
2	1	37.5	2	#NULL!	11	2	6	2	1	2	3	4	5	2	3	5	5	4	3	4	4	3	4	2	3	1	2	2	3	2	2	2	3	1	1	4	1	3	2	2	2	2	2	2	2	2	2	2	2
1	1	45	1	#NULL!	#NULL!	1	9	4	1	6	4	5	5	3	5	6	3	4	2	2	5	2	5	2	2	2	2	2	2	2	2	2	2	2	2	6	2	4	3	3	3	4	3	3	3	2	2	2	1
19	1	22.5	1	3	3	1	6	5	1	3	4	6	6	5	2	3	6	5	6	6	5	3	3	5	3	3	5	7	7	6	3	3	3	3	1	5	2	5	3	3	3	3	2	3	4	3	4	3	3
15	1	40	1	3	14	2	6	6	1	4	4	7	7	7	7	7	6	7	7	7	7	7	7	7	6	7	1	6	6	4	2	2	2	2	1	7	4	5	5	5	5	5	5	5	5	5	5	5	5
13	5	40	1	10	#NULL!	3	13	4	2	5	1	5	6	5	5	5	6	4	4	5	5	4	6	3	3	3	5	5	5	5	4	2	2	6	6	2	2	4	2	3	2	3	3	2	3	3	3	3	3
1	1	37.5	2	#NULL!	12	1	5	2	1	1	1	6	7	6	7	7	6	6	6	6	6	6	6	6	6	6	2	2	3	2	3	2	2	5	3	5	4	4	4	4	4	4	4	3	3	3	3	3	2
14	1	40	1	3	14	1	5	3	1	2	2	6	6	6	6	6	6	6	6	6	6	6	6	6	6	6	5	6	6	6	2	2	2	6	1	7	4	3	3	3	3	3	4	3	4	4	4	5	3
2	2	45	1	8	17	1	5	3	1	2	2	7	7	7	7	7	7	7	7	7	7	6	6	6	6	6	4	5	4	5	4	2	2	6	6	2	5	5	5	5	5	5	4	4	4	4	4	5	5
[truncated: 10 more columns]
